# Supplementary material for: Gaze behavior when looking at paintings may predict autistic traits
Source: Psych J. 2025 Jan 6;14(2):267–76. doi: 10.1002/pchj.810 (PMC11961244; doi:10.1002/pchj.810)
Supplement: Supplementary file 1 — Data S1. Supporting Information. [file PCHJ-14-267-s001.csv]

Stimuli	TFD	TFD_face	TFD_body	MFD	MFD_face	MFD_body	FC	FC_face	FC_body	Pid	ASD	Gender	Segment
1	8523	3520	2126	258	309	238	33	12	9	p1	26	M	First
2	8293	1090	4523	276	271.5	239	30	4	19	p1	26	M	First
3	8799	3273	1486	338	345	388.3333333	26	10	4	p1	26	M	First
4	8882	6253	1357	355	451.1666667	329.3333333	25	15	4	p1	26	M	First
5	9178	1735	1590	306	244	307	30	7	5	p1	26	M	First
6	8206	1183	2800	342	394	358.8	24	3	10	p1	26	M	First
7	7239	786	5002	234	393	260	31	2	19	p1	26	M	First
8	8645	540	2861	332	270	286	26	2	10	p1	26	M	First
9	8193	1483	410	303	364.6666667	205	27	4	2	p1	26	M	First
10	8885	2933	2435	317	309	339	28	9	8	p1	26	M	First
11	6224	1200	1987	346	388	489	18	3	4	p1	26	M	First
12	9093	2457	3347	350	458.5	248	26	6	13	p1	26	M	First
13	8636	843	786	360	288.5	218.5	24	3	4	p1	26	M	First
14	8707	3203	1287	348	408.6666667	253.5	25	7	5	p1	26	M	First
15	8873	3457	2412	261	251.6666667	237.3333333	34	13	11	p1	26	M	First
16	9332	1547	637	389	329	218.5	24	4	3	p1	26	M	First
17	9070	4024	3410	324	398.75	332.2	28	11	12	p1	26	M	First
18	9289	6060	4409	372	381.25	276	25	14	16	p1	26	M	First
19	9086	3483	3796	284	422.75	282.25	32	9	14	p1	26	M	First
20	8549	277	1567	329	277	391.75	26	1	4	p1	26	M	First
21	9306	4963	623	405	572.25	311.5	23	9	2	p1	26	M	First
22	4629	1617	1094	257	432	160.3333333	18	4	6	p1	26	M	First
23	9199	467	1370	354	467	225	26	1	5	p1	26	M	First
24	8743	1290	1470	291	430	294	30	3	5	p1	26	M	First
25	9254	2903	3407	402	894	320.25	23	4	12	p1	26	M	First
26	9010	1420	2446	311	256.5	270.2	29	5	9	p1	26	M	First
27	8969	4333	1299	299	358.1666667	211	30	13	6	p1	26	M	First
28	8904	2007	377	445	501.75	188.5	20	4	2	p1	26	M	First
29	9092	4949	3547	293	408.8333333	284	31	13	14	p1	26	M	First
30	9306	3441	3459	372	425.75	271	25	9	11	p1	26	M	First
31	8418	257	3817	337	257	419.6666667	25	1	11	p1	26	M	First
32	8717	1583	3930	323	314.5	302.5	27	5	13	p1	26	M	First
33	9394	3740	1462	391	418.125	366	24	9	4	p1	26	M	First
34	8812	1473	1537	294	368	256	30	4	6	p1	26	M	First
35	6149	860	1163	324	325.5	290.5	19	3	4	p1	26	M	First
36	9983	9455	0	4991	9455		2	1	0	p1	26	M	First
37	8893	4084	210	318	339.8	210	28	10	1	p1	26	M	First
38	7633	2883	797	283	267.4	239.5	27	10	3	p1	26	M	First
39	8859	2237	1426	295	404.5	256	30	5	7	p1	26	M	First
40	8702	477	700	322	238	350	27	2	2	p1	26	M	First
41	8851	2117	1195	286	246.1666667	298	31	9	4	p1	26	M	First
42	7409	1613	2326	296	537.6666667	159.75	25	3	12	p1	26	M	First
43	8809	873	1698	339	264	243	26	3	7	p1	26	M	First
44	8913	2589	1110	424	366.6666667	222	21	6	5	p1	26	M	First
45	9197	3491	2433	307	326.25	282.6666667	30	11	8	p1	26	M	First
46	9226	5549	5122	308	293.2857143	323	30	16	13	p1	26	M	First
47	8742	0	1213	350		296	25	0	4	p1	26	M	First
48	9143	2570	2830	315	321	296	29	8	9	p1	26	M	First
49	8572	280	971	306	280	323.6666667	28	1	3	p1	26	M	First
50	9169	3207	0	417	533		22	6	0	p1	26	M	First
1	8097	3491	3504	279	269.5	233.6666667	29	13	12	p2	14	F	First
2	7962	623	4954	249	312	297	32	2	21	p2	14	F	First
3	5553	1007	2050	222	336.5	317.6	25	3	9	p2	14	F	First
4	8616	2700	3504	410	431.8	648	21	6	6	p2	14	F	First
5	7830	4397	1523	301	394.6	265.3333333	26	11	5	p2	14	F	First
6	6999	1284	1706	212	428	209.5	33	3	10	p2	14	F	First
7	7862	1043	4489	238	192.6666667	227.5	33	5	20	p2	14	F	First
8	6796	3260	1809	261	352.3333333	302	26	9	6	p2	14	F	First
9	8263	660	183	275	233	183	30	3	1	p2	14	F	First
10	6266	1150	1124	184	191.6666667	187	34	6	6	p2	14	F	First
11	7690	0	3727	285		255	27	0	13	p2	14	F	First
12	6218	180	2810	249	180	290.3333333	25	1	9	p2	14	F	First
13	7950	670	257	256	224.5	257	31	3	1	p2	14	F	First
14	7867	1340	1345	231	154	194.5	34	6	7	p2	14	F	First
15	7282	1760	809	243	293	180	30	6	4	p2	14	F	First
16	8820	3680	337	315	340.25	168.5	28	9	2	p2	14	F	First
17	8642	2249	3133	298	307.75	265	29	7	11	p2	14	F	First
18	8421	3190	7425	366	371	354	23	9	21	p2	14	F	First
19	6933	3049	2741	193	179.75	200	36	17	13	p2	14	F	First
20	8114	303	1096	262	303	268.3333333	31	1	4	p2	14	F	First
21	7913	896	807	240	448	269	33	2	3	p2	14	F	First
22	6885	143	2864	246	143	257	28	1	11	p2	14	F	First
23	7511	0	797	242		266	31	0	3	p2	14	F	First
24	7636	846	1008	225	282	171	34	3	5	p2	14	F	First
25	6965	2627	737	232	358.4	209	30	8	4	p2	14	F	First
26	7940	437	4352	241	218.5	243.4285714	33	2	18	p2	14	F	First
27	7700	664	1367	226	221.3333333	278	34	3	5	p2	14	F	First
28	8549	4700	3033	389	456.75	288	22	10	8	p2	14	F	First
29	7967	2063	2977	285	288.8	220.5	28	7	12	p2	14	F	First
30	8550	3145	2265	305	271	236	28	11	8	p2	14	F	First
31	8166	0	4646	263		271.6666667	31	0	17	p2	14	F	First
32	5959	2234	1802	199	191	117	30	13	11	p2	14	F	First
33	7290	4380	1412	280	290.1666667	206.6666667	26	11	7	p2	14	F	First
34	5962	570	497	192	190	248	31	3	2	p2	14	F	First
35	7969	1056	676	241	223.5	224.5	33	4	3	p2	14	F	First
36	8459	717	2423	282	179	293.3333333	30	4	8	p2	14	F	First
37	8351	2280	0	239	282.4		35	9	0	p2	14	F	First
38	8431	1876	1459	562	216	455	15	8	3	p2	14	F	First
39	7780	2580	1487	229	309.25	210.3333333	34	8	7	p2	14	F	First
40	6548	570	806	252	285	290	26	2	3	p2	14	F	First
41	7826	3301	1916	237	230.2857143	253	33	14	8	p2	14	F	First
42	8059	287	2520	252	287	209.5	32	1	10	p2	14	F	First
43	6312	1797	1443	234	445.6666667	241	27	5	6	p2	14	F	First
44	7832	2637	2156	237	249	196	33	10	11	p2	14	F	First
45	7403	1480	1180	264	560	385.5	28	4	3	p2	14	F	First
46	8101	2773	3872	225	278.5714286	209.75	36	11	18	p2	14	F	First
47	8274	3590	2683	285	327.5	279.6	29	11	10	p2	14	F	First
48	6224	507	677	283	253	338	22	2	2	p2	14	F	First
49	7971	377	1170	275	377	358.5	29	1	4	p2	14	F	First
50	5953	1330	234	220	266	117	27	5	2	p2	14	F	First
1	8278	1350	1846	414	675	338	20	2	6	p3	10	F	First
2	7577	1333	4937	291	238	267.3333333	26	5	17	p3	10	F	First
3	7931	1277	2736	256	227	246.3333333	31	6	11	p3	10	F	First
4	7042	2608	2034	293	323.4285714	314	24	8	7	p3	10	F	First
5	7714	3767	443	297	345.3333333	221.5	26	11	2	p3	10	F	First
6	8086	2150	1722	279	306.2	219.5	29	7	8	p3	10	F	First
7	9100	540	6037	700	540	1699.666667	13	1	5	p3	10	F	First
8	7508	3270	2388	300	380.25	265	25	10	9	p3	10	F	First
9	7615	1583	3880	508	299	1293	15	5	3	p3	10	F	First
10	7445	3846	1528	276	297.6666667	218	27	13	7	p3	10	F	First
11	8544	1867	3624	427	622	375.5	20	3	10	p3	10	F	First
12	8368	1923	2740	270	337	315.5	31	7	9	p3	10	F	First
13	7501	1784	177	268	297	177	28	6	1	p3	10	F	First
14	8476	2627	3140	283	392	244.6666667	30	7	12	p3	10	F	First
15	7613	1576	2426	272	393.6666667	273	28	4	9	p3	10	F	First
16	5801	946	1030	252	238.5	196	23	4	5	p3	10	F	First
17	8181	1653	3584	292	276	310.75	28	6	11	p3	10	F	First
18	6734	4042	2422	321	339	269	21	11	9	p3	10	F	First
19	7485	4859	818	249	263	313	30	20	3	p3	10	F	First
20	7683	133	2344	295	133	320	26	1	7	p3	10	F	First
21	8641	1323	0	309	393.5		28	3	0	p3	10	F	First
22	6659	1770	1355	303	343	189.5	22	5	6	p3	10	F	First
23	7654	1977	1089	306	395.5	220.6666667	25	5	5	p3	10	F	First
24	8001	837	2961	445	418	443	18	2	6	p3	10	F	First
25	8177	1563	1072	430	347.3333333	201	19	4	6	p3	10	F	First
26	7498	1880	2854	268	249.3333333	281.75	28	7	10	p3	10	F	First
27	7887	2016	593	254	277	297	31	6	2	p3	10	F	First
28	8464	3147	1358	326	354.5	368.5	26	9	4	p3	10	F	First
29	7703	1203	5283	350	401	352	22	3	15	p3	10	F	First
30	7280	4933	1230	303	356	176	24	14	7	p3	10	F	First
31	7389	0	3529	389		387.3333333	19	0	9	p3	10	F	First
32	7804	2947	2282	300	296.75	273.6666667	26	10	9	p3	10	F	First
33	8075	2157	3655	269	307	231	30	7	16	p3	10	F	First
34	8155	790	1673	326	263	335	25	3	5	p3	10	F	First
35	8040	990	2406	268	319.5	274.5	30	3	10	p3	10	F	First
36	6653	0	2140	277		262.3333333	24	0	8	p3	10	F	First
37	7559	2591	1517	280	275.75	261	27	9	5	p3	10	F	First
38	8221	6496	621	391	436.25	205.5	21	13	3	p3	10	F	First
39	8144	2833	1718	263	276.2	239.25	31	10	7	p3	10	F	First
40	8141	270	2704	291	270	276	28	1	10	p3	10	F	First
41	8088	5636	1378	245	265.8888889	198	33	22	6	p3	10	F	First
42	8208	0	2657	410		323.4	20	0	9	p3	10	F	First
43	7768	3530	1244	388	532	249	20	6	5	p3	10	F	First
44	8270	1664	4077	295	311.6666667	291	28	6	14	p3	10	F	First
45	7752	4133	2559	323	338	281.6666667	24	11	10	p3	10	F	First
46	8222	1866	4650	284	266.5714286	356	29	7	14	p3	10	F	First
47	7445	2646	3288	266	330.1666667	271.6666667	28	8	13	p3	10	F	First
48	8330	1420	190	379	297.5	190	22	5	1	p3	10	F	First
49	7940	606	203	241	190	203	33	3	1	p3	10	F	First
50	8219	2641	3295	304	275.8	302.8	27	9	10	p3	10	F	First
1	7418	2930	1135	390	413.5	247	19	6	5	p4	20	F	First
2	7885	2360	4278	394	523.5	325	20	4	13	p4	20	F	First
3	8246	4133	2056	330	458	259	25	9	9	p4	20	F	First
4	8777	3144	2797	382	501.2	386.6	23	7	8	p4	20	F	First
5	7205	2000	1163	257	384.6666667	200.25	28	5	7	p4	20	F	First
6	8653	3113	3219	309	311.4	303.6666667	28	10	10	p4	20	F	First
7	5672	941	3446	270	313.6666667	334	21	3	11	p4	20	F	First
8	7685	2808	3624	285	443	242	27	7	15	p4	20	F	First
9	8396	2607	717	336	504.6666667	358.5	25	5	2	p4	20	F	First
10	7781	3747	1708	371	864.5	190	21	5	9	p4	20	F	First
11	7893	684	4042	329	342	367	24	2	11	p4	20	F	First
12	8645	4970	534	376	559.5	170	23	9	3	p4	20	F	First
13	8048	4197	447	447	564.3333333	223	18	8	2	p4	20	F	First
14	6871	3227	1937	245	425.6666667	178.5	28	8	13	p4	20	F	First
15	7981	2494	1961	285	348.5	302.3333333	28	8	7	p4	20	F	First
16	7065	1620	1053	372	405	276.5	19	4	4	p4	20	F	First
17	8197	2713	2104	328	621	268	25	4	9	p4	20	F	First
18	8227	4080	4314	358	303.75	360	23	13	12	p4	20	F	First
19	7679	2694	559	320	411.6666667	150	24	7	4	p4	20	F	First
20	7476	1020	2503	249	340	246	30	3	10	p4	20	F	First
21	7894	2458	740	247	284.3333333	212	32	9	3	p4	20	F	First
22	8120	2966	1683	387	1310	344.5	21	3	5	p4	20	F	First
23	7574	2916	928	446	397	309	17	6	3	p4	20	F	First
24	8092	1150	2186	324	575	240.5	25	2	10	p4	20	F	First
25	8186	2541	4387	409	234	832.6666667	20	9	5	p4	20	F	First
26	7823	883	4422	252	294.3333333	239.6	31	3	18	p4	20	F	First
27	7305	3598	1844	271	403.2	272.6666667	27	11	9	p4	20	F	First
28	7712	3882	1122	351	319	407	22	12	3	p4	20	F	First
29	7465	3972	2309	267	403	178	28	11	13	p4	20	F	First
30	7027	1903	3918	281	299.3333333	289	25	8	13	p4	20	F	First
31	7636	387	4629	294	193.5	335.3333333	26	2	12	p4	20	F	First
32	9158	1521	5101	509	507	498.3333333	18	3	11	p4	20	F	First
33	7462	2705	959	355	381	252.3333333	21	7	4	p4	20	F	First
34	8169	1290	333	454	645	333	18	2	1	p4	20	F	First
35	7297	1033	551	292	193	276	25	4	2	p4	20	F	First
36	9037	1247	1410	602	416	479.5	15	3	3	p4	20	F	First
37	7886	2607	0	246	261		32	11	0	p4	20	F	First
38	6132	3628	688	211	242.5	144.5	29	14	5	p4	20	F	First
39	7189	2243	3571	276	470	222.5	26	5	16	p4	20	F	First
40	8533	0	2887	328		282	26	0	10	p4	20	F	First
41	8362	3687	3496	334	349.4285714	450	25	10	9	p4	20	F	First
42	7334	433	1997	293	433	295.3333333	25	1	7	p4	20	F	First
43	7689	1250	1868	275	312.5	267	28	4	7	p4	20	F	First
44	6375	2544	1297	290	332	185	22	9	7	p4	20	F	First
45	7601	3133	2683	271	407.2	200	28	8	13	p4	20	F	First
46	8788	4410	5936	338	422.1428571	267.3333333	26	10	17	p4	20	F	First
47	8608	1737	5065	391	354	507.75	22	4	10	p4	20	F	First
48	6823	2670	237	379	323	237	18	7	1	p4	20	F	First
49	8586	1537	1133	277	568.5	252.3333333	31	3	5	p4	20	F	First
50	7834	3794	0	412	453.3333333		19	9	0	p4	20	F	First
1	7969	3750	844	285	286	236.6666667	28	13	4	p5	23	F	First
2	7986	486	6566	258	137.5	300.8	31	3	21	p5	23	F	First
3	6364	93	2961	212	93	204	30	1	14	p5	23	F	First
4	8710	0	2464	363		466.6666667	24	0	5	p5	23	F	First
5	6495	1060	657	210	234	208.5	31	5	3	p5	23	F	First
6	6923	967	900	346	356.5	225	20	3	4	p5	23	F	First
7	7546	97	4094	302	97	271.3333333	25	1	15	p5	23	F	First
8	5413	1723	1090	258	205.5	208	21	6	6	p5	23	F	First
9	7530	1341	624	251	447	195	30	3	3	p5	23	F	First
10	6509	2853	3073	407	767	1171.5	16	7	5	p5	23	F	First
11	7014	0	1010	281		160	25	0	6	p5	23	F	First
12	6701	1200	1370	268	305.5	342.5	25	4	4	p5	23	F	First
13	7231	253	2245	289	253	325	25	1	7	p5	23	F	First
14	7181	2063	2170	248	254	265	29	8	8	p5	23	F	First
15	7540	1776	1793	243	357.5	289.3333333	31	5	7	p5	23	F	First
16	7919	1107	537	377	349	268.5	21	3	2	p5	23	F	First
17	7995	2036	3581	276	264	257.6	29	7	13	p5	23	F	First
18	6330	3119	5030	226	276.25	240	28	11	21	p5	23	F	First
19	6556	2727	2235	234	411.6666667	212	28	8	10	p5	23	F	First
20	6631	160	1807	189	160	199	35	1	10	p5	23	F	First
21	8320	1087	1452	260	271.5	237.4	32	4	6	p5	23	F	First
22	7027	433	2340	270	216.5	348	26	2	6	p5	23	F	First
23	7039	140	583	271	140	291.5	26	1	2	p5	23	F	First
24	7890	667	3853	329	333.5	461.5	24	2	9	p5	23	F	First
25	7276	1837	253	214	229.5	126.5	34	8	2	p5	23	F	First
26	7393	1240	2192	238	253.5	248.4	31	5	10	p5	23	F	First
27	8443	383	575	272	191.5	288	31	2	2	p5	23	F	First
28	8886	890	1204	684	296.6666667	328	13	3	4	p5	23	F	First
29	8279	2999	3198	318	371.6	320	26	8	10	p5	23	F	First
30	8157	1460	3420	240	199.3333333	340.5	34	6	14	p5	23	F	First
31	7955	0	2993	379		399.3333333	21	0	7	p5	23	F	First
32	7743	1067	4820	387	217	398	20	5	10	p5	23	F	First
33	6632	3214	1050	246	288	150	27	12	6	p5	23	F	First
34	7383	1043	830	255	261	277	29	4	3	p5	23	F	First
35	6462	737	736	340	179.5	368	19	4	2	p5	23	F	First
36	6887	347	966	299	347	322	23	1	3	p5	23	F	First
37	7921	2410	388	305	410.75	388	26	6	1	p5	23	F	First
38	7205	2707	1222	232	365.8	166.5	31	8	7	p5	23	F	First
39	6898	360	1980	300	360	251.6666667	23	1	8	p5	23	F	First
40	7253	637	470	250	318.5	235	29	2	2	p5	23	F	First
41	7671	1593	2315	247	267	218.6666667	31	6	10	p5	23	F	First
42	8394	0	2401	336		379.25	25	0	8	p5	23	F	First
43	8685	1115	1437	347	237	287	25	4	5	p5	23	F	First
44	8977	933	3493	321	233.5	291	28	4	12	p5	23	F	First
45	7494	477	1079	268	238	359.6666667	28	2	3	p5	23	F	First
46	8162	2725	4311	255	283.1666667	287.6666667	32	10	15	p5	23	F	First
47	8136	2480	3209	354	395	244.2	23	5	11	p5	23	F	First
48	7184	383	580	378	383	290	19	1	2	p5	23	F	First
49	7070	380	190	262	380	190	27	1	1	p5	23	F	First
50	8310	1444	1877	361	360.5	384.5	23	4	5	p5	23	F	First
1	8657	4202	797	361	468.5	296	24	9	3	p6	23	F	First
2	6078	680	4099	243	242	220.3333333	25	3	18	p6	23	F	First
3	7830	2967	2310	245	322.75	189	32	9	12	p6	23	F	First
4	7850	2291	2007	271	329.2	243	29	7	9	p6	23	F	First
5	7636	3090	1769	347	356.75	238.8	22	8	7	p6	23	F	First
6	8227	2501	3600	257	344.6	223.75	32	8	15	p6	23	F	First
7	7870	1270	4706	303	343	245	26	4	16	p6	23	F	First
8	8736	2900	2695	312	352.5	269	28	8	10	p6	23	F	First
9	7083	1367	1844	244	342	246	29	4	6	p6	23	F	First
10	7054	4109	2511	336	363.6666667	279	21	10	9	p6	23	F	First
11	7962	2760	2268	295	516.6666667	204.5	27	5	11	p6	23	F	First
12	8054	3770	720	366	436	220.5	22	9	3	p6	23	F	First
13	7301	783	1360	317	391.5	227	23	2	6	p6	23	F	First
14	5887	1395	2128	235	179	252.75	25	8	9	p6	23	F	First
15	7647	3020	2482	283	342	347.25	27	9	9	p6	23	F	First
16	7082	1657	1157	228	276	247	31	6	5	p6	23	F	First
17	7313	2467	3430	261	297.8	241.25	28	9	13	p6	23	F	First
18	8102	4274	5126	289	325.25	256	28	13	20	p6	23	F	First
19	8436	4230	2999	256	251.25	244.75	33	16	13	p6	23	F	First
20	7587	1017	734	230	254.25	191	33	4	4	p6	23	F	First
21	7279	4454	1547	331	567.5	211.3333333	22	7	8	p6	23	F	First
22	7746	1197	5358	242	228	230	32	5	22	p6	23	F	First
23	8631	0	2083	332		284	26	0	7	p6	23	F	First
24	7839	760	4450	261	380	255	30	2	17	p6	23	F	First
25	7235	4614	1243	278	351.7142857	200.5	26	12	6	p6	23	F	First
26	7451	1610	3157	298	402.5	318	25	4	9	p6	23	F	First
27	7768	3157	2174	268	334	209.3333333	29	10	10	p6	23	F	First
28	8278	1917	5097	276	313.6	257.25	30	6	17	p6	23	F	First
29	7633	2663	2290	273	301.1666667	254	28	9	9	p6	23	F	First
30	8286	2786	3759	251	308.75	229.5	33	9	17	p6	23	F	First
31	7422	417	3129	323	417	234.6666667	23	1	13	p6	23	F	First
32	8976	4917	3559	374	437.6666667	340.5	24	10	12	p6	23	F	First
33	8708	3788	1547	281	337.25	159.3333333	31	11	9	p6	23	F	First
34	6510	930	287	250	310	287	26	3	1	p6	23	F	First
35	7670	2153	1016	240	321.5	254	32	7	4	p6	23	F	First
36	8455	1523	433	528	762	216.5	16	2	2	p6	23	F	First
37	7618	2587	667	238	448.3333333	222	32	6	3	p6	23	F	First
38	8043	3887	1504	251	329.25	241	32	12	7	p6	23	F	First
39	8876	4366	3317	341	712.25	218.6666667	26	7	14	p6	23	F	First
40	8509	0	2130	258		316.6666667	33	0	6	p6	23	F	First
41	8126	3615	1805	226	252.8333333	219.5	36	15	8	p6	23	F	First
42	7433	1714	2723	256	451.6666667	226	29	4	12	p6	23	F	First
43	8425	2093	2369	301	452.6666667	215	28	5	11	p6	23	F	First
44	8477	5510	2047	404	837.6666667	256	21	7	8	p6	23	F	First
45	8226	2704	1800	242	352.7142857	189.6666667	34	8	9	p6	23	F	First
46	7071	1987	4239	262	420.5	272	27	5	17	p6	23	F	First
47	8104	3010	2741	238	298.75	214.6666667	34	9	14	p6	23	F	First
48	7577	1033	1977	303	291.5	235	25	3	8	p6	23	F	First
49	6512	833	327	241	271	327	27	3	1	p6	23	F	First
50	7355	1470	2440	230	276.5	223.25	32	5	12	p6	23	F	First
1	8998	1267	3240	346	466	484	26	3	9	p7	19	M	First
2	8288	2545	5114	345	327	377	24	7	14	p7	19	M	First
3	8422	2303	2108	290	292.5	328.8	29	8	6	p7	19	M	First
4	8860	2529	3082	328	320.5	301.2	27	8	10	p7	19	M	First
5	9108	2140	1056	294	379.2	263.3333333	31	6	4	p7	19	M	First
6	8300	967	2934	296	247	261.25	28	4	11	p7	19	M	First
7	7203	513	3932	343	513	390.6666667	21	1	11	p7	19	M	First
8	5250	3506	480	437	621.6666667	480	12	5	1	p7	19	M	First
9	8150	0	2142	370		513.3333333	22	0	5	p7	19	M	First
10	8164	6257	678	408	465.3333333	339	20	13	2	p7	19	M	First
11	8371	287	3904	299	287	288	28	1	14	p7	19	M	First
12	8665	1976	137	333	415.5	137	26	5	1	p7	19	M	First
13	8539	287	995	356	287	312	24	1	3	p7	19	M	First
14	8531	3581	1999	275	274.3333333	329	31	13	6	p7	19	M	First
15	8371	1460	613	322	264.75	306.5	26	5	2	p7	19	M	First
16	8521	2287	1727	316	471	290.6666667	27	6	6	p7	19	M	First
17	6885	393	1985	265	393	259.5	26	1	8	p7	19	M	First
18	9438	8135	3927	524	638.75	436	18	13	9	p7	19	M	First
19	8668	2397	2794	271	261	228.3333333	32	10	11	p7	19	M	First
20	8152	453	846	302	226.5	282	27	2	3	p7	19	M	First
21	7139	390	0	376	390		19	1	0	p7	19	M	First
22	9532	1830	2980	953	692.5	1490	10	3	2	p7	19	M	First
23	8440	333	2030	325	333	276.25	26	1	7	p7	19	M	First
24	8694	630	3930	334	315	426.6666667	26	2	7	p7	19	M	First
25	8930	5869	871	279	351.8571429	209	32	18	4	p7	19	M	First
26	5987	0	1944	299		243	20	0	8	p7	19	M	First
27	8671	1773	1344	255	294.8	196.3333333	34	6	6	p7	19	M	First
28	8665	1014	1634	377	256.6666667	356.75	23	4	5	p7	19	M	First
29	8176	3554	1743	327	297	290	25	11	6	p7	19	M	First
30	9035	2897	1464	323	296.75	222.6666667	28	10	7	p7	19	M	First
31	6693	0	3920	335		387.5	20	0	10	p7	19	M	First
32	8074	2383	4670	269	305.5	291.3333333	30	9	16	p7	19	M	First
33	8111	3917	1290	300	385.6666667	256.5	27	11	5	p7	19	M	First
34	6169	303	703	386	303	352	16	1	2	p7	19	M	First
35	7360	2317	1167	409	675	389	18	4	3	p7	19	M	First
36	8352	283	2167	363	142	361	23	2	6	p7	19	M	First
37	8513	3010	1260	258	248	287.5	33	12	5	p7	19	M	First
38	7275	3573	436	346	405.8	218	21	9	2	p7	19	M	First
39	8930	1753	1184	319	497.3333333	288	28	4	4	p7	19	M	First
40	8593	0	640	277		320	31	0	2	p7	19	M	First
41	9349	5554	1370	425	644	255.3333333	22	8	5	p7	19	M	First
42	8688	1250	4712	322	312.5	427.25	27	4	13	p7	19	M	First
43	8525	1839	1179	371	399.3333333	295	23	4	4	p7	19	M	First
44	5814	443	4600	323	443	329	18	1	14	p7	19	M	First
45	7716	457	527	297	228.5	194	26	2	3	p7	19	M	First
46	7909	3273	1659	293	296.5	347	27	11	6	p7	19	M	First
47	8752	2644	3268	337	305	294	26	8	10	p7	19	M	First
48	8983	2743	0	333	576.5		27	5	0	p7	19	M	First
49	8839	490	0	316	245		28	2	0	p7	19	M	First
50	7837	393	0	313	196.5		25	2	0	p7	19	M	First
1	8143	4535	2940	291	293	327	28	16	9	p8	16	F	First
2	8036	0	6916	230		218.3333333	35	0	29	p8	16	F	First
3	6823	1417	3409	262	472	214.4	26	3	15	p8	16	F	First
4	8378	3377	2519	322	427.25	271.25	26	9	9	p8	16	F	First
5	8248	3140	1021	275	358.3333333	184.6666667	30	9	5	p8	16	F	First
6	5649	1450	993	235	186.3333333	187.5	24	8	5	p8	16	F	First
7	8738	443	3898	350	443	342	25	1	11	p8	16	F	First
8	9067	5980	1352	336	441.5	270	27	15	5	p8	16	F	First
9	6292	3093	403	274	588.6666667	134.3333333	23	7	3	p8	16	F	First
10	8135	3829	2136	370	423	272.5	22	9	8	p8	16	F	First
11	8932	0	770	357		193	25	0	4	p8	16	F	First
12	7929	546	2736	317	182	446	25	3	7	p8	16	F	First
13	7769	1177	1173	432	408.5	293	18	4	4	p8	16	F	First
14	8396	2693	5043	323	331.3333333	323	26	8	15	p8	16	F	First
15	8926	5326	2274	406	533	348	22	10	6	p8	16	F	First
16	8110	3044	777	324	473.8	253.5	25	6	3	p8	16	F	First
17	8404	1963	4004	311	304.6	348.8	27	7	13	p8	16	F	First
18	6680	4362	3548	290	301.5	273	23	15	13	p8	16	F	First
19	8692	6685	342	395	506.25	171	22	14	2	p8	16	F	First
20	6981	343	5201	388	171.5	448.5	18	2	11	p8	16	F	First
21	7584	2033	273	399	427.5	137	19	5	2	p8	16	F	First
22	7128	1063	2234	310	532	372.5	23	2	6	p8	16	F	First
23	7397	293	1160	284	98	350	26	3	3	p8	16	F	First
24	8279	380	2721	259	190	263.8	32	2	11	p8	16	F	First
25	7973	463	4813	307	231.5	314.3333333	26	2	15	p8	16	F	First
26	7206	0	4191	277		202.6666667	26	0	16	p8	16	F	First
27	8907	4187	1424	307	305.2857143	366.6666667	29	13	4	p8	16	F	First
28	9043	4742	906	754	772.6666667	453	12	6	2	p8	16	F	First
29	9184	5297	1016	437	501.8	339	21	12	3	p8	16	F	First
30	7415	1675	1679	232	236.75	196	32	7	8	p8	16	F	First
31	7893	940	3340	292	470	282.3333333	27	2	11	p8	16	F	First
32	7597	917	5346	253	172.6666667	254.6666667	30	5	19	p8	16	F	First
33	9009	4652	390	375	502.4	195	24	9	2	p8	16	F	First
34	7973	673	1607	257	224	268	31	3	6	p8	16	F	First
35	7973	2104	2013	319	735	281.5	25	3	7	p8	16	F	First
36	8120	1880	2000	301	470	310.6666667	27	4	7	p8	16	F	First
37	6509	2950	733	224	233	244	29	13	3	p8	16	F	First
38	8006	3364	1992	334	336.6	322	24	10	6	p8	16	F	First
39	8637	4775	1728	320	478	236	27	10	7	p8	16	F	First
40	7956	500	910	249	250	227	32	2	4	p8	16	F	First
41	8691	5606	2197	414	627	267.6666667	21	10	7	p8	16	F	First
42	8638	177	3431	432	177	501	20	1	6	p8	16	F	First
43	8747	470	2331	417	470	333	21	1	7	p8	16	F	First
44	8100	2573	3967	338	269.3333333	283	24	9	14	p8	16	F	First
45	8677	1420	2747	289	473.3333333	254.6666667	30	3	11	p8	16	F	First
46	5293	2095	3356	221	210.6666667	223	24	10	15	p8	16	F	First
47	8467	680	7074	314	340	314.6	27	2	21	p8	16	F	First
48	8358	77	2646	334	77	480	25	1	5	p8	16	F	First
49	5529	215	370	251	215	185	22	1	2	p8	16	F	First
50	8603	657	2997	344	328.5	258	25	2	11	p8	16	F	First
1	8800	3950	2596	400	606	482.3333333	22	7	7	p9	23	F	First
2	8643	1462	6999	360	487	353.6666667	24	3	20	p9	23	F	First
3	8329	1121	2063	278	215.5	224.75	30	5	9	p9	23	F	First
4	5581	1923	1999	279	357	358	20	6	6	p9	23	F	First
5	8606	2910	3763	359	450.1666667	358.6	24	7	10	p9	23	F	First
6	7369	1536	2463	320	322.3333333	340.75	23	5	6	p9	23	F	First
7	8693	1280	4513	348	426.6666667	358.6666667	25	3	13	p9	23	F	First
8	7286	4173	1710	347	420.6666667	342	21	10	5	p9	23	F	First
9	7946	0	1563	284		312	28	0	5	p9	23	F	First
10	7875	5079	1643	375	442	274	21	12	6	p9	23	F	First
11	8183	706	4283	341	353	389	24	2	11	p9	23	F	First
12	9049	2047	4413	335	367.5	352.3333333	27	6	11	p9	23	F	First
13	8963	1710	543	359	625.5	272	25	3	2	p9	23	F	First
14	8165	2204	2735	371	351	349.25	22	6	7	p9	23	F	First
15	7876	1091	4143	328	380	391.75	24	4	12	p9	23	F	First
16	9050	2985	1967	312	331.6666667	258	29	9	7	p9	23	F	First
17	8654	1717	3369	279	256.2	269.8	31	6	13	p9	23	F	First
18	8692	4664	5045	322	275	315	27	15	16	p9	23	F	First
19	7965	5026	1844	332	303	259.6666667	24	14	6	p9	23	F	First
20	8786	806	756	325	268.6666667	187.3333333	27	3	4	p9	23	F	First
21	8322	2300	460	362	340	460	23	7	1	p9	23	F	First
22	6202	353	1206	310	177	288.5	20	2	4	p9	23	F	First
23	7960	2263	540	379	793.5	270	21	3	2	p9	23	F	First
24	8699	410	3196	322	410	355	27	1	9	p9	23	F	First
25	9056	4228	4602	477	748.6	342	19	6	11	p9	23	F	First
26	6917	774	3611	288	387	317.6	24	2	11	p9	23	F	First
27	8556	3744	1313	357	383.8	219	24	9	6	p9	23	F	First
28	4327	1231	1303	240	231.3333333	186.5	18	5	7	p9	23	F	First
29	8897	2700	3260	371	540.25	282	24	5	12	p9	23	F	First
30	8805	2157	2593	314	354.25	280.5	28	6	10	p9	23	F	First
31	8436	0	1925	422		290.3333333	20	0	7	p9	23	F	First
32	8937	4959	2830	372	399.75	354	24	13	8	p9	23	F	First
33	9082	3254	1605	349	456.5	267	26	7	6	p9	23	F	First
34	8440	1067	467	367	356	467	23	3	1	p9	23	F	First
35	7439	0	958	286		239	26	0	4	p9	23	F	First
36	7410	1397	2609	371	349	277.3333333	20	4	9	p9	23	F	First
37	8696	2540	0	281	272		31	9	0	p9	23	F	First
38	9097	2520	2034	535	549.75	253.6666667	17	5	8	p9	23	F	First
39	7494	1970	3188	312	328.3333333	277	24	6	11	p9	23	F	First
40	6891	1964	83	431	982	83	16	2	1	p9	23	F	First
41	8029	3755	1137	335	389.6666667	179	24	10	6	p9	23	F	First
42	8198	1007	3202	342	503	337.2	24	2	10	p9	23	F	First
43	8493	800	3179	303	200	318	28	4	10	p9	23	F	First
44	8626	2687	1840	345	604.5	230	25	5	8	p9	23	F	First
45	8607	1134	3237	331	283.5	379.3333333	26	4	9	p9	23	F	First
46	8960	3361	5267	345	411.8333333	314.75	26	8	17	p9	23	F	First
47	8752	1873	3731	292	374.6	304.5	30	5	14	p9	23	F	First
48	8199	3210	903	342	334.5	301	24	9	3	p9	23	F	First
49	7971	567	1564	295	184	305.3333333	27	3	5	p9	23	F	First
50	8448	784	2536	338	261.3333333	362.6666667	25	3	6	p9	23	F	First
1	8160	2026	1471	221	282	169	37	7	9	p10	12	F	First
2	8298	2233	2822	259	285	249.25	32	8	12	p10	12	F	First
3	8613	2670	1238	278	508.75	209.25	31	6	6	p10	12	F	First
4	8853	2181	2968	253	316.4	243.75	35	8	13	p10	12	F	First
5	8541	816	1099	285	408	226	30	2	5	p10	12	F	First
6	8610	1447	2580	253	289.4	247.2	34	5	11	p10	12	F	First
7	8700	1293	4934	322	394	268.3333333	27	3	15	p10	12	F	First
8	7860	3058	2469	225	395.5	176	35	9	14	p10	12	F	First
9	8624	407	303	233	203.5	303	37	2	1	p10	12	F	First
10	8451	1167	3402	313	287.6666667	302	27	4	13	p10	12	F	First
11	8510	307	4337	243	307	241	35	1	18	p10	12	F	First
12	8566	1993	3368	260	290.5	254	33	7	13	p10	12	F	First
13	7973	886	2192	235	233.3333333	244	34	4	9	p10	12	F	First
14	8232	1827	2161	229	298	229.5	36	6	10	p10	12	F	First
15	8207	2820	236	283	299.2	236	29	10	1	p10	12	F	First
16	8512	1707	556	243	283.6666667	195	35	6	3	p10	12	F	First
17	8514	1930	4254	266	250	238.25	32	6	17	p10	12	F	First
18	7964	3683	5494	249	263.25	220	32	13	25	p10	12	F	First
19	8246	5025	1657	229	240.75	235	36	21	7	p10	12	F	First
20	8245	731	768	236	243.6666667	185.3333333	35	3	4	p10	12	F	First
21	8326	753	0	213	271		39	3	0	p10	12	F	First
22	8134	2023	1507	262	426.5	258.5	31	6	6	p10	12	F	First
23	8622	567	1947	240	283.5	332.3333333	36	2	7	p10	12	F	First
24	8726	0	770	257		130.6666667	34	0	6	p10	12	F	First
25	8396	2666	2350	233	236.6	225	36	11	11	p10	12	F	First
26	8260	796	1903	275	265.3333333	253.75	30	3	7	p10	12	F	First
27	8190	1777	329	264	320.75	104	31	5	3	p10	12	F	First
28	8763	2704	585	283	240.2	201.5	31	10	3	p10	12	F	First
29	8245	3323	1832	236	245.5	219.5	35	13	8	p10	12	F	First
30	8821	3178	1552	315	347	259	28	10	6	p10	12	F	First
31	8673	964	2670	263	482	212.5	33	2	13	p10	12	F	First
32	7843	4897	1771	231	236.25	274.3333333	34	20	8	p10	12	F	First
33	8877	1860	1252	286	251.8333333	206.6666667	31	8	6	p10	12	F	First
34	8648	2318	1587	254	290	264	34	8	6	p10	12	F	First
35	8119	387	1303	214	193	166	38	2	8	p10	12	F	First
36	8377	453	1047	381	227	261.5	22	2	4	p10	12	F	First
37	8403	2604	1236	215	293.5	192.5	39	10	6	p10	12	F	First
38	7813	2492	1744	200	202.8	187	39	11	9	p10	12	F	First
39	8503	3023	502	293	371.1666667	251	29	8	2	p10	12	F	First
40	8858	1057	653	277	528.5	221	32	2	3	p10	12	F	First
41	8406	2874	1776	234	244.6666667	188.5	36	12	9	p10	12	F	First
42	8079	715	3424	261	238.3333333	273	31	3	12	p10	12	F	First
43	8936	2496	543	331	416	272	27	6	2	p10	12	F	First
44	8005	1857	1767	235	291	196	34	7	9	p10	12	F	First
45	8760	1028	1333	302	342.6666667	333.5	29	3	4	p10	12	F	First
46	8510	2980	4298	224	221.7142857	225.6666667	38	13	19	p10	12	F	First
47	8575	1717	2125	238	334.25	207.6	36	6	12	p10	12	F	First
48	8235	2964	513	242	313.5	171	34	10	3	p10	12	F	First
49	8508	793	440	266	396.5	157.5	32	2	3	p10	12	F	First
50	8241	897	1650	250	224	296.2	33	4	6	p10	12	F	First
1	8364	1323	6203	335	331	345	25	4	18	p11	25	F	First
2	7308	1320	4311	221	509	238.6666667	33	4	18	p11	25	F	First
3	7353	2636	3636	216	262.5	203	34	10	18	p11	25	F	First
4	8394	1663	3312	254	243.4	308	33	7	11	p11	25	F	First
5	7938	2963	2142	274	338.8	199.2	29	9	10	p11	25	F	First
6	6650	800	2476	202	156.5	192.1666667	33	5	12	p11	25	F	First
7	5810	530	2643	215	265	281.6	27	2	12	p11	25	F	First
8	4593	2507	1987	270	286.6666667	284	17	9	7	p11	25	F	First
9	7080	0	577	262		176.5	27	0	3	p11	25	F	First
10	5002	1740	2856	208	216.6666667	204	24	8	14	p11	25	F	First
11	7291	593	3669	235	296.5	211	31	2	17	p11	25	F	First
12	6959	557	2993	268	176	230	26	3	10	p11	25	F	First
13	7779	417	957	259	417	239	30	1	4	p11	25	F	First
14	4446	2296	1763	234	258.6666667	177.5	19	10	8	p11	25	F	First
15	6650	916	1693	317	458	239	21	2	7	p11	25	F	First
16	7548	1288	1503	252	204	193	30	6	7	p11	25	F	First
17	8828	1003	2879	304	230.6666667	255.6	29	4	11	p11	25	F	First
18	2750	607	2144	229	218.5	238	12	3	9	p11	25	F	First
19	7051	1523	5361	214	261	212	33	6	25	p11	25	F	First
20	6354	150	1374	265	150	305	24	1	5	p11	25	F	First
21	7289	1146	1463	331	253	312.6666667	22	5	5	p11	25	F	First
22	5705	0	1487	317		288	18	0	5	p11	25	F	First
23	4629	0	1496	231		349.6666667	20	0	5	p11	25	F	First
24	6619	1086	4175	288	543	349.6666667	23	2	11	p11	25	F	First
25	8575	3814	1630	286	366.7142857	238.3333333	30	10	7	p11	25	F	First
26	6148	718	4294	212	179.5	215	29	4	17	p11	25	F	First
27	7945	1306	3165	274	228.2	230.6666667	29	6	13	p11	25	F	First
28	6755	2386	1857	260	351.8	264.5	26	8	6	p11	25	F	First
29	6901	1170	3314	329	340.5	368	21	3	9	p11	25	F	First
30	5067	810	2450	267	218.3333333	214	19	4	8	p11	25	F	First
31	3952	0	2188	188		197.5	21	0	11	p11	25	F	First
32	7873	4847	2400	262	303.75	208	30	17	10	p11	25	F	First
33	8280	1317	3140	259	329.25	217.6666667	32	4	14	p11	25	F	First
34	4714	497	1303	277	248	434	17	2	3	p11	25	F	First
35	7574	943	570	270	314	190	28	3	3	p11	25	F	First
36	4133	0	770	276		285.5	15	0	3	p11	25	F	First
37	3898	340	827	205	340	318.5	19	1	3	p11	25	F	First
38	6346	2699	696	254	439	171	25	8	4	p11	25	F	First
39	6762	2347	2735	199	208.6666667	204.6666667	34	12	13	p11	25	F	First
40	6632	480	801	221	240	291	30	2	3	p11	25	F	First
41	6997	3727	2284	259	272.8	300.6666667	27	14	8	p11	25	F	First
42	7873	283	3531	328	283	278.2	24	1	11	p11	25	F	First
43	7054	410	1644	371	410	329	19	1	5	p11	25	F	First
44	8253	3617	4206	344	486.3333333	300	24	8	14	p11	25	F	First
45	7665	4187	173	247	336.6	173	31	13	1	p11	25	F	First
46	7451	2476	3048	213	223.8571429	183	35	11	16	p11	25	F	First
47	5693	777	3120	316	777	224.6	18	1	12	p11	25	F	First
48	6299	763	613	242	381.5	204	26	2	3	p11	25	F	First
49	4969	0	1120	248		280	20	0	4	p11	25	F	First
50	5729	1173	1540	212	215	159	27	6	9	p11	25	F	First
1	5755	4177	680	274	284	229.5	21	15	3	p12	15	F	First
2	7316	0	6342	261		272.3333333	28	0	23	p12	15	F	First
3	6486	1972	2380	216	240.75	160.75	30	9	13	p12	15	F	First
4	7734	4167	1969	297	352.1666667	245	26	11	9	p12	15	F	First
5	4414	1274	606	260	266.6666667	202	17	5	3	p12	15	F	First
6	7874	2030	3501	246	321	220	32	6	16	p12	15	F	First
7	6554	1083	2963	243	247	225.3333333	27	4	12	p12	15	F	First
8	5850	1946	1289	234	305.3333333	132	25	6	8	p12	15	F	First
9	8437	394	2252	337	197	750.6666667	25	2	3	p12	15	F	First
10	6073	2296	2133	264	292	266.5	23	8	8	p12	15	F	First
11	5424	280	973	247	280	164	22	1	5	p12	15	F	First
12	6922	1347	2306	288	337	237	24	4	10	p12	15	F	First
13	7501	237	1994	500	237	997	15	1	2	p12	15	F	First
14	5200	1653	1386	260	273	239	20	6	6	p12	15	F	First
15	8403	1077	1333	255	304.3333333	271.6666667	33	4	5	p12	15	F	First
16	4778	2376	420	265	300.5	150	18	8	3	p12	15	F	First
17	7975	1523	3747	399	762	335.75	20	2	10	p12	15	F	First
18	5252	3550	4813	263	286.5	283	20	12	17	p12	15	F	First
19	4765	2366	1294	280	505	218	17	5	6	p12	15	F	First
20	7731	213	1389	234	213	188.5	33	1	6	p12	15	F	First
21	7713	1890	1026	275	405	211	28	5	5	p12	15	F	First
22	7246	710	1938	345	355	253	21	2	7	p12	15	F	First
23	7742	0	2902	267		290	29	0	10	p12	15	F	First
24	8524	320	1760	258	320	289.4	33	1	7	p12	15	F	First
25	5858	2680	1560	244	281.8333333	193.3333333	24	10	7	p12	15	F	First
26	6975	753	1862	211	251	218.5	33	3	10	p12	15	F	First
27	5577	1871	426	242	282.8333333	122.5	23	7	3	p12	15	F	First
28	6686	2997	775	291	307.75	158.5	23	10	4	p12	15	F	First
29	8563	2331	3525	389	332	441	22	7	8	p12	15	F	First
30	7642	1697	2359	283	293.75	249.3333333	27	7	9	p12	15	F	First
31	3714	0	637	206		107.3333333	18	0	5	p12	15	F	First
32	6381	3132	2678	245	351.75	228	26	9	14	p12	15	F	First
33	6766	2983	1003	308	327.25	255	22	9	4	p12	15	F	First
34	8436	583	1160	291	194	232	29	3	5	p12	15	F	First
35	8585	2354	539	307	294	270	28	8	2	p12	15	F	First
36	7291	397	193	292	397	193	25	1	1	p12	15	F	First
37	8204	4039	1203	328	283.3333333	401	25	14	3	p12	15	F	First
38	6759	1203	1599	225	244.5	216.3333333	30	5	9	p12	15	F	First
39	7866	2130	1134	281	269.5	220.5	28	8	5	p12	15	F	First
40	8361	587	1627	288	293	213.5	29	2	7	p12	15	F	First
41	7550	2407	927	260	282.8333333	127.3333333	29	9	6	p12	15	F	First
42	7291	1423	2651	235	236	225	31	6	11	p12	15	F	First
43	5669	627	679	246	201.5	136	23	3	5	p12	15	F	First
44	6153	2018	2078	246	225.3333333	260	25	9	8	p12	15	F	First
45	4989	3733	200	277	272.2	100	18	13	2	p12	15	F	First
46	7960	1253	6096	274	250.6	259	29	5	23	p12	15	F	First
47	8329	1033	6087	287	352.5	273.4285714	29	3	23	p12	15	F	First
48	6797	2207	567	309	368	203.5	22	6	3	p12	15	F	First
49	7416	277	1696	309	277	301.5	24	1	5	p12	15	F	First
50	6267	1757	1710	241	277.3333333	238.5	26	6	7	p12	15	F	First
1	4253	520	1314	158	173	145.5	27	3	9	p13	17	F	First
2	4694	0	3811	168		143	28	0	24	p13	17	F	First
3	5331	73	2399	162	73	181	33	1	15	p13	17	F	First
4	4581	0	3150	191		165.6666667	24	0	17	p13	17	F	First
5	7278	2921	257	347	372.5	128	21	7	2	p13	17	F	First
6	4107	853	1334	171	284.3333333	190.8	24	3	8	p13	17	F	First
7	3253	273	1533	136	137	155.5	24	2	9	p13	17	F	First
8	6337	0	4293	253		268	25	0	16	p13	17	F	First
9	4924	0	63	141		63	35	0	1	p13	17	F	First
10	5367	350	4597	215	92.5	174.5	25	4	18	p13	17	F	First
11	2823	0	1536	123		135	23	0	12	p13	17	F	First
12	6557	73	2437	212	73	211	31	1	11	p13	17	F	First
13	8256	0	523	236		174	35	0	3	p13	17	F	First
14	5336	1077	3122	167	154	149.25	32	7	19	p13	17	F	First
15	2525	67	1585	115	67	137	22	1	11	p13	17	F	First
16	6942	570	673	210	227	224	33	3	3	p13	17	F	First
17	3959	0	1560	141		153	28	0	9	p13	17	F	First
18	5640	346	5160	176	102.5	178	32	3	29	p13	17	F	First
19	3424	173	2291	171	173	173.3333333	20	1	14	p13	17	F	First
20	4913	910	1016	197	455	151.5	25	2	7	p13	17	F	First
21	7707	2260	950	308	453.3333333	288	25	5	3	p13	17	F	First
22	4111	510	1811	179	510	255.6666667	23	1	8	p13	17	F	First
23	7039	343	2111	220	343	198.6666667	32	1	9	p13	17	F	First
24	5485	0	2460	196		207.2	28	0	13	p13	17	F	First
25	4533	440	1207	168	220	168.5	27	2	6	p13	17	F	First
26	4795	0	2754	165		175.1666667	29	0	17	p13	17	F	First
27	4352	127	1807	140	127	182.5	31	1	10	p13	17	F	First
28	5577	250	1103	214	250	131.75	26	1	7	p13	17	F	First
29	7834	1833	2481	245	259.4	232	32	7	10	p13	17	F	First
30	6812	1723	3769	195	269	192.6666667	35	7	21	p13	17	F	First
31	5083	0	2570	164		166.6666667	31	0	15	p13	17	F	First
32	4751	0	2471	148		171	32	0	15	p13	17	F	First
33	4024	0	2068	155		152.5	26	0	13	p13	17	F	First
34	4827	0	1567	179		174	27	0	9	p13	17	F	First
35	5150	85	775	151	43	98	34	2	8	p13	17	F	First
36	5487	0	434	183		217	30	0	2	p13	17	F	First
37	4013	420	133	149	150	133	27	3	1	p13	17	F	First
38	4471	1743	626	172	175.75	132.3333333	26	8	5	p13	17	F	First
39	3544	220	593	142	220	158	25	1	4	p13	17	F	First
40	6921	0	1240	247		176	28	0	7	p13	17	F	First
41	3690	77	986	142	77	113.6666667	26	1	8	p13	17	F	First
42	4702	0	2285	152		170	31	0	13	p13	17	F	First
43	4614	587	1433	159	196	143	29	3	10	p13	17	F	First
44	6470	133	4093	231	133	341	28	1	12	p13	17	F	First
45	4963	973	376	207	378.5	113.5	24	3	4	p13	17	F	First
46	6381	893	5279	193	135.25	206.25	33	6	26	p13	17	F	First
47	4278	0	1934	143		197.5	30	0	12	p13	17	F	First
48	4322	0	2157	154		142.5	28	0	15	p13	17	F	First
49	4517	0	530	181		214.5	25	0	3	p13	17	F	First
50	5340	243	507	198	243	203.5	27	1	3	p13	17	F	First
1	8603	3990	3008	307	376.5	271	28	10	11	p14	15	F	First
2	7036	2444	3323	243	232.5	238	29	10	14	p14	15	F	First
3	6747	1600	3830	259	288	263.5	26	6	14	p14	15	F	First
4	6694	3381	1177	257	327	235.4	26	12	5	p14	15	F	First
5	8045	1357	1580	260	226	263	31	6	6	p14	15	F	First
6	8033	4387	2294	251	301.5714286	198.5	32	15	11	p14	15	F	First
7	5246	530	1963	291	530	491	18	1	4	p14	15	F	First
8	5815	2034	1648	208	210.6666667	183	28	10	9	p14	15	F	First
9	5420	0	0	194			28	0	0	p14	15	F	First
10	7617	2090	4163	331	431.6666667	309	23	6	12	p14	15	F	First
11	7652	323	3810	294	323	334	26	1	12	p14	15	F	First
12	7667	2106	1034	274	465.5	258	28	5	4	p14	15	F	First
13	7552	346	1900	302	173	475	25	2	4	p14	15	F	First
14	6829	2617	1250	244	326.3333333	186.5	28	9	7	p14	15	F	First
15	6646	1167	3999	302	292	318.5	22	4	11	p14	15	F	First
16	7367	2507	2467	433	386	641.5	17	5	3	p14	15	F	First
17	7403	1170	1634	322	199.6666667	219	23	5	7	p14	15	F	First
18	4978	2867	3315	226	233.25	237	22	13	14	p14	15	F	First
19	8730	4163	2535	273	380.75	217	32	13	9	p14	15	F	First
20	6660	503	918	351	503	306	19	1	3	p14	15	F	First
21	8551	2674	260	356	527	260	24	6	1	p14	15	F	First
22	5577	693	1443	279	346.5	417	20	2	4	p14	15	F	First
23	8802	0	8366	1760		2091.5	5	0	4	p14	15	F	First
24	5751	1260	461	338	630	149.5	17	2	3	p14	15	F	First
25	8356	4201	520	348	473.4	173.3333333	24	10	3	p14	15	F	First
26	7745	886	1017	298	295.3333333	339	26	3	3	p14	15	F	First
27	9079	3035	2589	313	343.4285714	316	29	9	8	p14	15	F	First
28	7856	2340	952	281	318.8	238	28	8	4	p14	15	F	First
29	7590	930	3233	330	310	311.5	23	3	10	p14	15	F	First
30	8058	2847	758	298	358.3333333	252.6666667	27	7	3	p14	15	F	First
31	7099	197	2914	296	197	274.6666667	24	1	12	p14	15	F	First
32	7743	1272	1491	310	211.3333333	276	25	6	6	p14	15	F	First
33	5675	1304	1667	210	286.3333333	233.3333333	27	5	8	p14	15	F	First
34	8508	983	617	284	328	308	30	3	2	p14	15	F	First
35	8563	3224	3273	372	705	476.5	23	4	6	p14	15	F	First
36	8773	2003	4837	462	1002	595.3333333	19	2	10	p14	15	F	First
37	7084	1737	157	236	250.75	157	30	7	1	p14	15	F	First
38	5900	917	3209	236	229.5	241.2	25	4	15	p14	15	F	First
39	5536	663	363	221	134	182	25	4	2	p14	15	F	First
40	8218	0	0	265			31	0	0	p14	15	F	First
41	7142	4263	675	238	281.6666667	169	30	15	4	p14	15	F	First
42	6736	180	2540	225	180	213.5	30	1	12	p14	15	F	First
43	7778	333	1267	311	333	422	25	1	3	p14	15	F	First
44	7503	4347	2347	357	422.3333333	335	21	11	7	p14	15	F	First
45	7625	2654	67	293	340.25	67	26	7	1	p14	15	F	First
46	8737	6011	3180	416	886.6	289	21	11	11	p14	15	F	First
47	7017	387	2501	292	129	271	24	3	9	p14	15	F	First
48	7451	3154	0	339	403		22	7	0	p14	15	F	First
49	8389	173	70	300	173	70	28	1	1	p14	15	F	First
50	7179	0	660	256		224.5	28	0	3	p14	15	F	First
1	7514	3261	1993	268	326	221	28	10	9	p15	16	F	First
2	8252	914	4820	243	457	214.75	34	2	19	p15	16	F	First
3	6400	1687	2081	320	297.25	264.75	20	6	8	p15	16	F	First
4	5777	2500	1303	214	266.8333333	209	27	10	7	p15	16	F	First
5	9021	2321	3894	451	773.6666667	501.5	20	3	7	p15	16	F	First
6	8304	2010	4123	319	495.3333333	316.2857143	26	5	13	p15	16	F	First
7	8536	530	6348	305	265	300.25	28	2	22	p15	16	F	First
8	8433	6860	660	469	617	220	18	11	3	p15	16	F	First
9	7848	0	1953	245		440.3333333	32	0	6	p15	16	F	First
10	8334	2907	2540	309	600.6666667	220.5	27	5	10	p15	16	F	First
11	7773	0	3870	311		297.3333333	25	0	11	p15	16	F	First
12	6908	773	1160	288	250	340	24	4	3	p15	16	F	First
13	5538	1110	1147	291	319.6666667	334.5	19	4	4	p15	16	F	First
14	8433	1443	3344	234	285.3333333	197.5	36	5	16	p15	16	F	First
15	8123	3084	1658	262	416.5	207.3333333	31	9	8	p15	16	F	First
16	8719	4684	1063	311	533.25	266	28	11	4	p15	16	F	First
17	8082	847	5299	279	423	205.8	29	2	20	p15	16	F	First
18	7950	5535	5952	284	366.75	271	28	16	22	p15	16	F	First
19	8519	6260	1400	294	365	217.25	29	19	7	p15	16	F	First
20	7749	814	2543	215	271.3333333	193.1666667	36	3	14	p15	16	F	First
21	7861	927	2229	225	185	301.75	35	5	7	p15	16	F	First
22	8321	1323	4201	287	331	289	29	4	13	p15	16	F	First
23	7973	0	1896	285		295.5	28	0	7	p15	16	F	First
24	8119	1120	2156	262	560	276.6	31	2	8	p15	16	F	First
25	8358	2744	2785	279	517	214.3333333	30	5	13	p15	16	F	First
26	7947	377	5774	346	377	291	23	1	16	p15	16	F	First
27	7377	2040	1963	263	254	225	28	8	8	p15	16	F	First
28	8333	3806	1101	347	417	183.5	24	9	6	p15	16	F	First
29	8354	0	4691	278		261	30	0	18	p15	16	F	First
30	8862	5749	1312	403	674	159.5	22	8	8	p15	16	F	First
31	5901	0	2123	219		192	27	0	11	p15	16	F	First
32	8409	3607	3802	323	340.5	286	26	11	13	p15	16	F	First
33	7633	3620	1278	294	330	205	26	11	6	p15	16	F	First
34	7764	1527	4150	353	763	377	22	2	11	p15	16	F	First
35	8482	723	1456	292	239	243	29	3	6	p15	16	F	First
36	8368	1330	3196	279	665	271.3333333	30	2	12	p15	16	F	First
37	8157	3227	1220	302	438.6	244	27	9	5	p15	16	F	First
38	8920	2186	1713	388	332.75	200.25	23	7	8	p15	16	F	First
39	8449	6027	728	302	341.6666667	234	28	17	3	p15	16	F	First
40	8515	143	1160	243	143	197	35	1	6	p15	16	F	First
41	8320	3820	2386	260	305	224.75	32	12	10	p15	16	F	First
42	8275	0	5308	296		339.4	28	0	16	p15	16	F	First
43	8919	2866	2339	343	395	292	26	7	8	p15	16	F	First
44	8418	4633	797	401	650.6666667	266	21	7	3	p15	16	F	First
45	8591	1908	3607	307	533.5	236.25	28	3	15	p15	16	F	First
46	7738	3003	6192	287	359.8	259.6666667	27	9	21	p15	16	F	First
47	7525	3513	2434	259	314.5714286	263.8333333	29	11	11	p15	16	F	First
48	7583	2491	1576	281	554.5	208	27	5	7	p15	16	F	First
49	7415	0	924	256		285	29	0	3	p15	16	F	First
50	7359	3863	1787	387	514	432	19	8	5	p15	16	F	First
1	6040	4163	1004	232	260	188	26	16	5	p16	11	F	First
2	6741	1416	4605	225	225	255.3333333	30	6	19	p16	11	F	First
3	7975	2877	1739	285	286.25	188.3333333	28	10	8	p16	11	F	First
4	4387	1263	1120	191	222.3333333	252.6666667	23	5	5	p16	11	F	First
5	5610	1013	1218	234	193.6666667	203	24	5	6	p16	11	F	First
6	6476	2014	1763	270	313.8	220.3333333	24	7	7	p16	11	F	First
7	4269	1537	1143	203	241	183	21	6	7	p16	11	F	First
8	4683	3172	1163	187	228.3333333	166	25	14	7	p16	11	F	First
9	5486	567	470	219	283.5	147.5	25	2	3	p16	11	F	First
10	6314	2977	1620	243	263	206	26	11	8	p16	11	F	First
11	7916	287	2237	293	287	205.3333333	27	1	10	p16	11	F	First
12	7157	2790	1283	265	393	176.5	27	8	7	p16	11	F	First
13	6938	620	1140	217	145.5	142.5	32	4	8	p16	11	F	First
14	6047	3081	1596	216	252.3333333	189	28	12	8	p16	11	F	First
15	8112	87	1030	246	87	229.3333333	33	1	5	p16	11	F	First
16	5769	930	394	231	180	197	25	5	2	p16	11	F	First
17	7810	564	2864	279	282	296.5	28	2	10	p16	11	F	First
18	4968	3196	2272	237	214.75	252	21	14	9	p16	11	F	First
19	7948	4117	2445	221	224	207.25	36	18	11	p16	11	F	First
20	5170	730	1657	246	160.5	222.3333333	21	4	7	p16	11	F	First
21	6874	923	1173	215	258	196	32	4	6	p16	11	F	First
22	5651	711	2640	217	177.5	255.3333333	26	4	11	p16	11	F	First
23	5520	1347	1153	240	266	181.3333333	23	5	6	p16	11	F	First
24	7876	1567	3507	254	309	245.8333333	31	5	15	p16	11	F	First
25	7191	4450	630	288	412.5	209.5	25	11	3	p16	11	F	First
26	7925	336	3737	294	168	340	27	2	11	p16	11	F	First
27	8285	977	1808	267	182	325	31	5	6	p16	11	F	First
28	7410	1557	1600	265	313.5	480	28	5	3	p16	11	F	First
29	8252	1106	1842	306	362.5	291.5	27	3	6	p16	11	F	First
30	6833	2850	2537	253	295.5	207	27	11	10	p16	11	F	First
31	6227	0	3254	240		244.3333333	26	0	14	p16	11	F	First
32	6986	3720	2193	269	301	282.6666667	26	13	8	p16	11	F	First
33	7257	4916	1853	269	329	206	27	15	9	p16	11	F	First
34	7146	3299	2400	286	330	267	25	10	9	p16	11	F	First
35	6716	2046	1073	204	159.3333333	159	33	11	7	p16	11	F	First
36	6819	600	787	273	300	261.5	25	2	3	p16	11	F	First
37	7041	1900	347	207	207.5	173	34	10	2	p16	11	F	First
38	4719	2103	1900	189	260	234.5	25	11	10	p16	11	F	First
39	6600	3671	1049	228	266.6	160.75	29	14	7	p16	11	F	First
40	7450	190	1016	233	190	210.5	32	1	5	p16	11	F	First
41	6007	2513	1437	200	206.2857143	196.6666667	30	12	7	p16	11	F	First
42	6723	920	1972	217	212	230.2	31	4	9	p16	11	F	First
43	6285	2693	243	251	299.3333333	243	25	9	1	p16	11	F	First
44	7434	3633	2540	286	342.6666667	231	26	11	11	p16	11	F	First
45	3615	975	630	201	244	129.5	18	4	4	p16	11	F	First
46	7171	1724	4669	205	209.2	246.3333333	35	8	21	p16	11	F	First
47	7280	2364	3260	270	332.5	245.5	27	7	12	p16	11	F	First
48	6564	1520	263	226	253	263	29	6	1	p16	11	F	First
49	7971	883	537	257	294.3333333	268	31	3	2	p16	11	F	First
50	4886	1496	607	188	206.6666667	170	26	7	4	p16	11	F	First
1	7323	4483	1480	244	325	190	30	14	7	p17	14	F	First
2	5922	937	4842	160	188.5	155.3333333	37	4	32	p17	14	F	First
3	6938	795	4106	193	149	192	36	5	22	p17	14	F	First
4	4102	943	1250	186	146.6666667	203.5	22	6	6	p17	14	F	First
5	7391	4230	1499	274	351.4	152.8	27	12	8	p17	14	F	First
6	6034	663	3839	195	332	197.3333333	31	2	20	p17	14	F	First
7	7646	643	4224	264	322	257	29	2	16	p17	14	F	First
8	7191	1776	2585	248	255	215	29	8	12	p17	14	F	First
9	5800	0	440	193		220	30	0	2	p17	14	F	First
10	6070	1790	1900	190	240	158	32	8	12	p17	14	F	First
11	5934	1017	3630	258	328.5	275.3333333	23	3	15	p17	14	F	First
12	6633	1507	1840	221	247.5	207.5	30	6	9	p17	14	F	First
13	7732	771	480	258	193	240	30	4	2	p17	14	F	First
14	6590	824	3203	194	154.5	188.6666667	34	5	17	p17	14	F	First
15	6408	406	1240	188	203	155.3333333	34	2	8	p17	14	F	First
16	5385	1097	686	224	219	212.5	24	5	3	p17	14	F	First
17	7459	2660	3160	249	281.3333333	245.5	30	7	13	p17	14	F	First
18	7088	4036	4487	236	216.25	280	30	19	16	p17	14	F	First
19	7452	2123	1550	248	302	196.6666667	30	9	8	p17	14	F	First
20	5951	463	1923	192	232	206	31	2	9	p17	14	F	First
21	6256	1636	260	184	186.5	260	34	9	1	p17	14	F	First
22	6807	770	1450	206	328	186.5	33	3	8	p17	14	F	First
23	7068	913	2197	244	195.5	328.5	29	4	7	p17	14	F	First
24	5728	0	3898	168		191.6	34	0	23	p17	14	F	First
25	5564	1763	1470	199	205.2	245	28	8	7	p17	14	F	First
26	7382	1797	2927	217	501.5	184.4	34	3	17	p17	14	F	First
27	6860	2683	2217	237	236.8	184.6666667	29	10	10	p17	14	F	First
28	4739	425	1504	215	213	158.3333333	22	2	9	p17	14	F	First
29	6983	1230	3737	225	229.6666667	208	31	5	18	p17	14	F	First
30	6570	773	3297	227	179.3333333	216.5	29	4	13	p17	14	F	First
31	6427	0	3307	230		205.3333333	28	0	16	p17	14	F	First
32	6049	1426	2641	178	203.3333333	163	34	7	16	p17	14	F	First
33	6363	1697	1706	193	265	175.3333333	33	7	10	p17	14	F	First
34	5822	2183	1977	182	198	180	32	11	11	p17	14	F	First
35	7020	2290	2280	234	228	253	30	9	9	p17	14	F	First
36	7923	0	3843	305		364	26	0	10	p17	14	F	First
37	6353	1530	540	193	217.5	180	33	7	3	p17	14	F	First
38	6264	3031	2417	216	293.6666667	180.5	29	12	13	p17	14	F	First
39	6490	2363	2404	216	220.5	210.75	30	9	14	p17	14	F	First
40	7637	0	516	239		162.5	32	0	3	p17	14	F	First
41	7249	3343	1005	220	282	144.3333333	33	12	7	p17	14	F	First
42	6511	290	3291	225	290	227.75	29	1	14	p17	14	F	First
43	5948	1587	557	212	237	186	28	7	3	p17	14	F	First
44	7787	5616	1480	410	748.3333333	211	19	8	7	p17	14	F	First
45	7481	1504	1551	249	234.75	225	30	6	7	p17	14	F	First
46	5470	1472	3667	166	138.1666667	165.6666667	33	11	23	p17	14	F	First
47	7670	2097	4763	247	286	277.75	31	8	20	p17	14	F	First
48	7128	2486	1210	246	404.5	197.5	29	7	5	p17	14	F	First
49	7208	1344	863	218	241	288	33	5	3	p17	14	F	First
50	6671	2428	660	208	307.6666667	130.3333333	32	10	5	p17	14	F	First
1	8333	3887	2300	379	406	378	22	10	7	p18	29	F	First
2	8655	0	6945	333		363.6666667	26	0	20	p18	29	F	First
3	8542	1693	4740	295	564.3333333	249.5	29	3	18	p18	29	F	First
4	7774	1067	4207	324	533.5	258.3333333	24	2	13	p18	29	F	First
5	8987	1206	1525	391	402	445.5	23	3	3	p18	29	F	First
6	8755	2777	2387	292	434.5	264.4	30	7	9	p18	29	F	First
7	6993	1146	3124	241	382	247	29	3	13	p18	29	F	First
8	8975	1556	1865	374	518.6666667	339.5	24	3	6	p18	29	F	First
9	8568	373	1530	286	373	331.5	30	1	4	p18	29	F	First
10	8367	1780	3873	310	290	336	27	6	13	p18	29	F	First
11	8781	1000	2070	382	500	414	23	2	5	p18	29	F	First
12	8927	1580	3637	357	390	364.5	25	4	10	p18	29	F	First
13	8993	1463	143	450	731.5	143	20	2	1	p18	29	F	First
14	7985	770	3330	250	385	228.6666667	32	2	15	p18	29	F	First
15	8402	2250	1331	311	322.6666667	269	27	7	5	p18	29	F	First
16	8556	2177	1023	329	352	256	26	6	4	p18	29	F	First
17	8539	647	6166	342	647	300.3333333	25	1	18	p18	29	F	First
18	7703	5546	2967	367	441.5	330	21	12	9	p18	29	F	First
19	8621	2953	3794	345	535.3333333	319.5	25	6	13	p18	29	F	First
20	8161	2386	1498	314	762.5	188.6666667	26	3	7	p18	29	F	First
21	7976	2490	2058	332	688	233.2	24	3	9	p18	29	F	First
22	8643	1307	3910	393	653	356.5	22	2	11	p18	29	F	First
23	9168	0	663	509		178	18	0	4	p18	29	F	First
24	7850	167	2715	262	167	208	30	1	11	p18	29	F	First
25	8976	1673	4043	345	418.5	307.6666667	26	4	11	p18	29	F	First
26	8731	230	3396	349	230	340.3333333	25	1	12	p18	29	F	First
27	8852	630	7385	492	315	447	18	2	12	p18	29	F	First
28	8888	0	1761	342		336.75	26	0	5	p18	29	F	First
29	8848	3317	2622	354	305.4	238	25	9	11	p18	29	F	First
30	8814	2383	5967	339	596	302.5	26	4	20	p18	29	F	First
31	7941	157	3837	361	157	310.6666667	22	1	11	p18	29	F	First
32	8631	2577	4066	320	515	302	27	5	13	p18	29	F	First
33	8889	2101	1647	356	396.75	272.6666667	25	5	6	p18	29	F	First
34	8831	0	3477	315		316	28	0	11	p18	29	F	First
35	8549	696	2114	372	348	300.5	23	2	7	p18	29	F	First
36	8621	1273	1240	308	424	620	28	3	2	p18	29	F	First
37	8218	2447	1580	274	209.8	305.3333333	30	11	6	p18	29	F	First
38	8248	2126	2415	344	708.6666667	345.5	24	3	10	p18	29	F	First
39	9021	340	6178	322	340	313.6666667	28	1	22	p18	29	F	First
40	8637	0	1310	298		320.5	29	0	4	p18	29	F	First
41	8061	2956	861	310	333.3333333	233.5	26	7	4	p18	29	F	First
42	8054	423	3597	322	423	548	25	1	11	p18	29	F	First
43	8731	0	3206	312		321	28	0	10	p18	29	F	First
44	7329	820	4568	386	205	508	19	4	9	p18	29	F	First
45	8845	1451	6777	491	725.5	661	18	2	14	p18	29	F	First
46	8713	973	6562	264	257.3333333	195.5	33	4	24	p18	29	F	First
47	9154	1527	6028	352	763.5	264.1666667	26	2	20	p18	29	F	First
48	7706	630	1671	249	630	213	31	1	9	p18	29	F	First
49	8018	0	1036	334		345.3333333	24	0	3	p18	29	F	First
50	7847	290	2600	271	290	262.5	29	1	10	p18	29	F	First
1	8467	4134	794	326	364.5	204.5	26	10	4	p19	12	F	First
2	8105	0	6812	338		359.3333333	24	0	18	p19	12	F	First
3	8509	1316	5082	315	329.5	494	27	4	15	p19	12	F	First
4	9217	3107	4063	384	431.6	320	24	7	9	p19	12	F	First
5	9211	1997	2113	400	404.25	293.8333333	23	5	8	p19	12	F	First
6	8119	1387	2880	271	280.5	236.8333333	30	5	11	p19	12	F	First
7	8525	310	4955	371	155	542.5	23	2	11	p19	12	F	First
8	9172	2813	2430	367	344	273.5	25	8	10	p19	12	F	First
9	7103	1066	2027	273	355.3333333	243.3333333	26	3	8	p19	12	F	First
10	8077	2930	2417	299	343.5	242	27	8	10	p19	12	F	First
11	8757	113	6486	292	113	326	30	1	20	p19	12	F	First
12	8659	1537	3988	346	512	335	25	3	12	p19	12	F	First
13	8846	4297	0	385	619.6666667		23	7	0	p19	12	F	First
14	7199	1716	1250	267	286.3333333	257.3333333	27	6	5	p19	12	F	First
15	8163	2274	1258	292	450.3333333	229.3333333	28	6	5	p19	12	F	First
16	8586	3890	1638	260	411.8	205	33	11	8	p19	12	F	First
17	8629	583	5908	332	583	284.8	26	1	19	p19	12	F	First
18	8785	5870	5512	325	306.25	324	27	20	17	p19	12	F	First
19	8894	2005	4334	342	295	268.3333333	26	7	13	p19	12	F	First
20	7796	203	3599	325	203	365	24	1	10	p19	12	F	First
21	8373	5977	803	335	446.5	180.5	25	13	5	p19	12	F	First
22	8532	960	2097	275	345	196	31	3	10	p19	12	F	First
23	6880	350	3422	275	350	344.5	25	1	13	p19	12	F	First
24	8585	1356	4005	260	452	253	33	3	15	p19	12	F	First
25	8224	4900	1875	242	378.4	197	34	15	11	p19	12	F	First
26	8524	380	3767	230	130	215.5	37	3	16	p19	12	F	First
27	8938	2219	3858	308	325.8	279.6666667	29	7	13	p19	12	F	First
28	8801	804	3413	293	268	320.5	30	3	12	p19	12	F	First
29	9102	223	5414	303	223	263.5	30	1	18	p19	12	F	First
30	8977	1533	1764	310	263.5	221	29	6	8	p19	12	F	First
31	8994	910	3814	346	910	331.3333333	26	1	12	p19	12	F	First
32	8632	557	5248	270	278	294.3333333	32	2	19	p19	12	F	First
33	8322	2423	1877	252	268	248.6666667	33	9	8	p19	12	F	First
34	7589	1847	1719	316	369	246	24	5	7	p19	12	F	First
35	9066	868	2015	313	256.5	217	29	3	8	p19	12	F	First
36	8111	1927	2670	300	642	314.3333333	27	3	9	p19	12	F	First
37	6265	2120	147	216	215.5	147	29	10	1	p19	12	F	First
38	8656	3054	2896	270	306.6	227.6666667	32	10	10	p19	12	F	First
39	8488	1774	4217	283	444	254	30	4	17	p19	12	F	First
40	8359	0	2850	226		206.3333333	37	0	12	p19	12	F	First
41	8721	4184	1325	273	414.8333333	295.5	32	13	6	p19	12	F	First
42	8583	719	3873	307	239.6666667	345.4	28	3	11	p19	12	F	First
43	8357	1147	1374	288	235.6666667	229	29	5	6	p19	12	F	First
44	8496	2840	3013	369	403.3333333	274	23	7	11	p19	12	F	First
45	7826	1040	2258	340	395	329.5	23	3	7	p19	12	F	First
46	8695	5893	5803	290	392.6666667	371	30	15	17	p19	12	F	First
47	9058	487	4228	312	487	223	29	1	18	p19	12	F	First
48	9074	4443	963	349	621.5	321	26	7	3	p19	12	F	First
49	8612	303	1237	278	303	192	31	1	6	p19	12	F	First
50	8911	2910	510	318	501.6	255	28	7	2	p19	12	F	First
1	8736	4495	2447	324	324	316.5	27	13	7	p20	10	F	First
2	6835	897	5575	342	448.5	292	20	2	17	p20	10	F	First
3	6805	2498	2028	252	321.6666667	231.5	27	9	8	p20	10	F	First
4	8826	2083	5438	401	343.2	664.3333333	22	7	10	p20	10	F	First
5	7783	4807	1094	338	385.5	335	23	12	3	p20	10	F	First
6	8233	4483	2154	343	424.75	331.8	24	11	7	p20	10	F	First
7	6711	0	3571	373		311	18	0	11	p20	10	F	First
8	3882	1340	569	259	285.5	190	15	5	3	p20	10	F	First
9	1870	0	140	134		140	14	0	1	p20	10	F	First
10	7064	2098	4557	442	381.3333333	528.5	16	5	9	p20	10	F	First
11	8018	463	4126	334	463	340.3333333	24	1	12	p20	10	F	First
12	9181	587	3894	383	293	399	24	2	9	p20	10	F	First
13	7088	999	2153	338	333	319	21	3	7	p20	10	F	First
14	7519	2177	1438	243	242	289	31	9	5	p20	10	F	First
15	8602	293	2686	319	293	298.3333333	27	1	9	p20	10	F	First
16	7537	1680	1170	314	346	495	24	5	3	p20	10	F	First
17	8007	6068	743	445	649.75	281.5	18	10	3	p20	10	F	First
18	7938	3983	5798	305	304.75	305	26	13	19	p20	10	F	First
19	9098	4286	3034	314	343.25	283	29	13	10	p20	10	F	First
20	7333	2100	1543	253	191	257	29	11	6	p20	10	F	First
21	7384	1417	2380	336	294.5	276.75	22	5	7	p20	10	F	First
22	7676	1636	1977	349	409.5	301.3333333	22	4	6	p20	10	F	First
23	9135	540	2287	457	540	246.5	20	1	8	p20	10	F	First
24	9036	1470	1359	361	490	272	25	3	5	p20	10	F	First
25	4244	1023	1458	265	255.75	360.5	16	4	6	p20	10	F	First
26	8315	0	5626	268		274.2857143	31	0	22	p20	10	F	First
27	6352	750	3687	318	250	365.3333333	20	3	10	p20	10	F	First
28	9145	1234	3168	416	301.5	454	22	4	7	p20	10	F	First
29	9068	270	6932	324	270	283.5	28	1	21	p20	10	F	First
30	4283	1920	1110	238	320	185	18	6	6	p20	10	F	First
31	5584	327	3460	430	327	545.5	13	1	9	p20	10	F	First
32	8055	1504	6255	448	329.75	521.5	18	5	12	p20	10	F	First
33	7564	3620	637	315	500	212	24	7	3	p20	10	F	First
34	6646	2013	737	332	403	246	20	5	3	p20	10	F	First
35	8576	970	3176	343	334.5	350.5	25	3	9	p20	10	F	First
36	8552	370	1540	342	370	513.3333333	25	1	3	p20	10	F	First
37	9195	2060	0	460	634.5		20	3	0	p20	10	F	First
38	6801	1007	3477	340	336	347.5	20	3	11	p20	10	F	First
39	7501	3303	2927	326	486.6666667	261	23	6	13	p20	10	F	First
40	8888	673	4133	306	224	325.6666667	29	3	12	p20	10	F	First
41	7321	3796	1854	215	228.6666667	212.6666667	34	16	9	p20	10	F	First
42	7961	0	2798	362		307.75	22	0	9	p20	10	F	First
43	9271	0	1132	1159		377	8	0	3	p20	10	F	First
44	9106	3703	3150	337	456.6666667	242	27	8	13	p20	10	F	First
45	2894	394	1209	193	197	169.3333333	15	2	7	p20	10	F	First
46	9001	2157	5318	333	419.5	262	27	6	17	p20	10	F	First
47	7170	1043	3117	312	308.5	354.8	23	3	12	p20	10	F	First
48	7827	3335	1279	373	494	512.5	21	6	3	p20	10	F	First
49	8998	0	2419	300		288.3333333	30	0	9	p20	10	F	First
50	7823	794	4434	356	397	330.6666667	22	2	10	p20	10	F	First
1	7761	3226	2023	194	201.5	191.75	40	15	9	p21	12	F	First
2	1423	437	700	158	437	153	9	1	5	p21	12	F	First
3	7759	2160	2771	228	206	230.8333333	34	9	13	p21	12	F	First
4	8582	673	1039	343	336.5	179.6	25	2	6	p21	12	F	First
5	6950	710	0	224	136.25		31	5	0	p21	12	F	First
6	8476	2600	3638	369	817.5	312	23	5	10	p21	12	F	First
7	5427	0	3611	236		214	23	0	16	p21	12	F	First
8	5116	1646	1192	244	320.3333333	199	21	6	6	p21	12	F	First
9	7500	0	77	242		77	31	0	1	p21	12	F	First
10	8073	1600	3199	252	299.6666667	293.5	32	6	11	p21	12	F	First
11	8696	1500	4549	322	437	338	27	3	14	p21	12	F	First
12	7892	3460	2251	376	625.5	278	21	6	7	p21	12	F	First
13	4810	303	0	240	303		20	1	0	p21	12	F	First
14	8278	3837	1278	251	283.3333333	220.25	33	13	6	p21	12	F	First
15	2842	483	576	167	161	114.75	17	3	5	p21	12	F	First
16	8693	2850	1257	241	368.25	254.5	36	9	5	p21	12	F	First
17	4883	420	2844	203	210	241.6	24	2	12	p21	12	F	First
18	2380	1603	776	183	190.5	155	13	8	5	p21	12	F	First
19	6911	3420	1604	230	216.5	204.25	30	15	9	p21	12	F	First
20	6469	327	526	216	327	145	30	1	3	p21	12	F	First
21	8238	200	0	343	200		24	1	0	p21	12	F	First
22	4389	343	1377	231	171.5	200.3333333	19	2	7	p21	12	F	First
23	2144	840	149	153	420	74.5	14	2	2	p21	12	F	First
24	6440	1350	586	268	450	293	24	3	2	p21	12	F	First
25	6845	4904	549	274	306.25	115.6666667	25	12	5	p21	12	F	First
26	8057	1193	1670	224	198.8333333	247.3333333	36	6	7	p21	12	F	First
27	4512	2123	352	451	1061.5	352	10	2	1	p21	12	F	First
28	3701	170	1518	231	170	238	16	1	7	p21	12	F	First
29	2185	324	1408	218	162	282	10	2	5	p21	12	F	First
30	8059	5343	1558	366	422.25	185	22	11	8	p21	12	F	First
31	7953	633	2253	257	317	250.3333333	31	2	9	p21	12	F	First
32	8658	5990	1860	361	645.3333333	206.3333333	24	10	9	p21	12	F	First
33	3895	961	630	205	240.25	210	19	4	3	p21	12	F	First
34	5938	873	1240	238	437	310	25	2	4	p21	12	F	First
35	2769	230	413	173	230	207	16	1	2	p21	12	F	First
36	8218	1176	1286	249	294	263	33	4	5	p21	12	F	First
37	8276	2113	1273	230	297.2	212	36	8	6	p21	12	F	First
38	6514	2480	1831	176	207.3333333	158.6666667	37	13	12	p21	12	F	First
39	4523	939	468	197	262.6666667	234	23	4	2	p21	12	F	First
40	1639	0	343	164		172	10	0	2	p21	12	F	First
41	7829	3673	1179	237	318	213	33	12	6	p21	12	F	First
42	4960	520	1272	207	180	254.4	24	3	5	p21	12	F	First
43	8416	1673	724	248	224.3333333	181	34	7	4	p21	12	F	First
44	4771	1770	2734	207	233.6666667	210	23	8	13	p21	12	F	First
45	5910	1310	2630	281	267.75	310.5	21	5	8	p21	12	F	First
46	2458	297	1702	154	148	142	16	2	12	p21	12	F	First
47	8579	4510	2249	245	280.875	239.6	35	15	9	p21	12	F	First
48	8020	5895	0	349	426.5		23	13	0	p21	12	F	First
49	8294	270	177	276	270	177	30	1	1	p21	12	F	First
50	7645	1126	676	247	255.3333333	225.3333333	31	4	3	p21	12	F	First
1	7837	3020	2726	237	236	242.5	33	14	10	p22	35	M	First
2	6264	0	5711	209		210.3333333	30	0	27	p22	35	M	First
3	7699	1527	5115	226	193.3333333	226.75	34	8	22	p22	35	M	First
4	7015	3198	367	260	294.5	183.5	27	11	2	p22	35	M	First
5	8149	222	1342	407	222	257.75	20	1	5	p22	35	M	First
6	4646	524	2213	155	262	143.75	30	2	14	p22	35	M	First
7	3338	67	2612	167	67	193.25	20	1	13	p22	35	M	First
8	7204	133	6757	257	133	270	28	1	25	p22	35	M	First
9	6899	233	1382	246	233	264.6666667	28	1	7	p22	35	M	First
10	6887	1316	3487	237	298	250.5	29	5	15	p22	35	M	First
11	6420	577	4777	221	577	247.5	29	1	21	p22	35	M	First
12	8689	2767	1030	263	416.5	214.5	33	9	5	p22	35	M	First
13	6620	0	3624	228		248.5	29	0	15	p22	35	M	First
14	6177	327	3040	199	327	176.5	31	1	17	p22	35	M	First
15	4216	337	1013	156	168.5	169	27	2	6	p22	35	M	First
16	5155	323	3540	191	108	221	27	3	16	p22	35	M	First
17	7307	324	3720	236	162	207	31	2	18	p22	35	M	First
18	3989	1398	3487	153	141.75	159	26	9	22	p22	35	M	First
19	8095	3579	2478	289	268.25	274.25	28	12	9	p22	35	M	First
20	4406	90	564	163	90	103.6666667	27	1	6	p22	35	M	First
21	7529	2824	884	243	266.3333333	198.3333333	31	9	4	p22	35	M	First
22	7956	160	3430	306	160	288.5	26	1	12	p22	35	M	First
23	6780	0	3927	251		239	27	0	18	p22	35	M	First
24	3938	140	1351	179	70	193	22	2	7	p22	35	M	First
25	7093	0	4594	245		223.5	29	0	19	p22	35	M	First
26	7818	0	3721	223		209.6666667	35	0	17	p22	35	M	First
27	5184	277	2767	167	138.5	173.6666667	31	2	16	p22	35	M	First
28	7513	1490	3593	250	219	222	30	6	14	p22	35	M	First
29	7746	1168	4630	242	268.6666667	272	32	6	17	p22	35	M	First
30	4801	1093	2631	192	273.5	157.3333333	25	4	16	p22	35	M	First
31	6865	477	3966	229	238	231	30	2	16	p22	35	M	First
32	7186	0	5559	218		235	33	0	25	p22	35	M	First
33	7804	2623	2538	289	472	260	27	5	10	p22	35	M	First
34	7448	0	2548	257		255	29	0	10	p22	35	M	First
35	7637	1330	725	239	231	242	32	5	3	p22	35	M	First
36	7509	1223	1145	268	612	185	28	2	6	p22	35	M	First
37	3688	193	0	176	193		21	1	0	p22	35	M	First
38	2668	303	1927	133	77.66666667	144	20	4	13	p22	35	M	First
39	7210	0	5897	225		221	32	0	26	p22	35	M	First
40	4446	0	0	202			22	0	0	p22	35	M	First
41	5742	2214	2492	179	186.6666667	196	32	12	13	p22	35	M	First
42	4884	437	3184	174	145.6666667	194.25	28	3	18	p22	35	M	First
43	6667	333	2351	247	167	214	27	2	11	p22	35	M	First
44	6409	1467	4680	207	146	223	31	9	21	p22	35	M	First
45	6544	1341	2354	226	263	198	29	5	12	p22	35	M	First
46	8231	2850	5724	257	315.4	289.6666667	32	10	22	p22	35	M	First
47	6272	0	5722	216		201	29	0	27	p22	35	M	First
48	4007	0	1807	167		181	24	0	10	p22	35	M	First
49	7137	473	724	216	237	241	33	2	3	p22	35	M	First
50	3764	440	1616	171	152.5	202	22	3	8	p22	35	M	First
1	8753	3850	3000	302	415	277	29	9	11	p23	15	M	First
2	8151	1280	6101	233	320	216.5	35	4	26	p23	15	M	First
3	8451	979	6186	367	228.6666667	356.5	23	4	14	p23	15	M	First
4	8538	2953	2047	294	374.1666667	432	29	8	5	p23	15	M	First
5	8854	1083	3168	328	542	323.3333333	27	2	11	p23	15	M	First
6	8422	3443	1391	263	346.5	252.5	32	11	5	p23	15	M	First
7	7856	1970	3107	281	396	283.75	28	4	13	p23	15	M	First
8	8265	5849	1347	394	542.25	269	21	12	5	p23	15	M	First
9	6911	2411	153	266	270.6666667	153	26	8	1	p23	15	M	First
10	7785	2873	3285	229	235.6666667	253	34	13	13	p23	15	M	First
11	7433	2683	863	354	651.5	227	21	5	4	p23	15	M	First
12	8453	740	2319	282	225	264.6666667	30	3	8	p23	15	M	First
13	8278	1300	803	259	346.3333333	201	32	4	4	p23	15	M	First
14	7132	2737	2386	204	214.6666667	203.25	35	13	12	p23	15	M	First
15	8493	2503	1850	265	260.3333333	316.5	32	11	7	p23	15	M	First
16	8463	5873	0	385	486.5		22	12	0	p23	15	M	First
17	8138	1516	2443	233	379.5	210.75	35	4	11	p23	15	M	First
18	8529	3186	6025	275	348.6666667	251	31	9	24	p23	15	M	First
19	8210	5097	1386	249	255.25	251.6666667	33	20	5	p23	15	M	First
20	8678	0	2400	321		266.75	27	0	9	p23	15	M	First
21	8175	3357	190	255	350.3333333	190	32	11	1	p23	15	M	First
22	8095	3450	2406	311	413.5	249.3333333	26	8	8	p23	15	M	First
23	7874	1014	2853	303	507	256.5	26	2	11	p23	15	M	First
24	8570	593	2586	306	296.5	263	28	2	8	p23	15	M	First
25	8733	5987	746	323	553.7142857	212.5	27	13	3	p23	15	M	First
26	7983	160	2770	235	160	234	34	1	10	p23	15	M	First
27	8730	4470	1317	336	557.2	256.6666667	26	10	5	p23	15	M	First
28	9085	5225	346	478	501	346	19	10	1	p23	15	M	First
29	8539	3760	3318	275	345.4	255	31	11	13	p23	15	M	First
30	8502	2346	3942	274	356.5	285.6666667	31	8	13	p23	15	M	First
31	8472	237	3564	303	237	331	28	1	10	p23	15	M	First
32	7828	2797	2541	313	286.5	372	25	10	7	p23	15	M	First
33	8117	4676	1277	271	325.125	190	30	14	7	p23	15	M	First
34	7662	1707	457	274	244	228	28	7	2	p23	15	M	First
35	8472	526	388	282	165	194	30	3	2	p23	15	M	First
36	8166	913	2527	263	304	228.5	31	3	10	p23	15	M	First
37	7199	2104	380	225	293.6	190	32	9	2	p23	15	M	First
38	7833	1982	1861	218	201.8	219	36	11	9	p23	15	M	First
39	8092	4054	1742	231	265.1666667	201.5	35	16	8	p23	15	M	First
40	8352	600	263	269	300	263	31	2	1	p23	15	M	First
41	8463	3851	1470	242	249.875	245	35	17	6	p23	15	M	First
42	8205	1503	2054	249	270.75	260.6666667	33	5	8	p23	15	M	First
43	7150	837	706	247	279	177	29	3	4	p23	15	M	First
44	8252	2394	2600	330	399	260	25	6	10	p23	15	M	First
45	8444	3420	480	313	357	160	27	9	3	p23	15	M	First
46	8181	2508	4961	248	333.1666667	217	33	8	22	p23	15	M	First
47	8360	2564	2731	270	321.8	344.5	31	8	9	p23	15	M	First
48	6880	4523	0	328	421		21	10	0	p23	15	M	First
49	8597	1120	983	269	410	343.5	32	3	3	p23	15	M	First
50	7774	933	1963	268	311	287.75	29	3	7	p23	15	M	First
1	7579	3160	1914	303	271	268	25	12	5	p24	14	F	First
2	7912	1927	4151	495	963.5	376.6666667	16	2	11	p24	14	F	First
3	6837	1933	1110	402	644.3333333	324.5	17	3	3	p24	14	F	First
4	7102	1663	1914	296	278.6666667	252.3333333	24	5	8	p24	14	F	First
5	8059	4796	480	384	481	160	21	9	3	p24	14	F	First
6	8822	4271	1629	294	397.5	206.1666667	30	10	8	p24	14	F	First
7	7974	267	4667	285	267	295.6666667	28	1	16	p24	14	F	First
8	7281	5130	1794	347	425	256	21	12	7	p24	14	F	First
9	5907	0	803	295		231.5	20	0	4	p24	14	F	First
10	6863	4973	353	381	563.6666667	176.5	18	9	2	p24	14	F	First
11	7136	2373	2207	324	452	282	22	5	8	p24	14	F	First
12	7727	847	103	386	423.5	103	20	2	1	p24	14	F	First
13	4999	367	423	238	367	141	21	1	3	p24	14	F	First
14	6611	3296	643	287	198	321.5	23	15	2	p24	14	F	First
15	6187	2735	776	295	266.75	388	21	8	2	p24	14	F	First
16	8358	1076	673	334	358.6666667	336.5	25	3	2	p24	14	F	First
17	8835	2452	3500	340	452.75	300.6	26	5	11	p24	14	F	First
18	8239	4472	4865	392	411.75	374	21	10	13	p24	14	F	First
19	6248	2680	1961	260	422.5	208.6666667	24	7	11	p24	14	F	First
20	7434	227	749	256	227	209.5	29	1	4	p24	14	F	First
21	7302	1607	0	348	320		21	4	0	p24	14	F	First
22	8591	1687	0	430	422		20	4	0	p24	14	F	First
23	7277	1010	460	347	1010	460	21	1	1	p24	14	F	First
24	7041	167	1428	261	167	202.3333333	27	1	6	p24	14	F	First
25	7615	2723	1540	293	380.8	377.5	26	8	5	p24	14	F	First
26	6987	837	3017	318	418	321	22	2	10	p24	14	F	First
27	7185	3417	499	257	411.25	249.5	28	9	2	p24	14	F	First
28	6954	2163	897	290	262.25	214	24	8	4	p24	14	F	First
29	8747	4710	1770	312	322.8	221	28	12	8	p24	14	F	First
30	8292	3376	2082	276	325.5	250.5	30	11	8	p24	14	F	First
31	8185	1630	2128	315	427.5	247.3333333	26	4	8	p24	14	F	First
32	7621	1853	2080	331	460.6666667	304	23	5	8	p24	14	F	First
33	8279	4551	464	259	357.8571429	155	32	13	3	p24	14	F	First
34	8146	1300	3450	339	433	431	24	3	8	p24	14	F	First
35	6535	1927	202	384	346	202	17	5	1	p24	14	F	First
36	5972	0	207	459		207	13	0	1	p24	14	F	First
37	7185	2920	600	299	337.25	300	24	8	2	p24	14	F	First
38	7308	3146	1991	318	271	555	23	10	6	p24	14	F	First
39	8053	1830	1670	366	339.25	299	22	6	6	p24	14	F	First
40	8636	0	1240	279		237	31	0	5	p24	14	F	First
41	8051	3246	1031	278	283.875	211	29	11	5	p24	14	F	First
42	6651	1590	1898	256	497.5	349.25	26	3	7	p24	14	F	First
43	8605	1046	2773	307	523	347	28	2	8	p24	14	F	First
44	8858	5553	860	738	1326	430	12	5	2	p24	14	F	First
45	6589	1926	217	264	302.8	217	25	7	1	p24	14	F	First
46	8518	2461	5251	406	328	716.6666667	21	7	11	p24	14	F	First
47	8030	2269	1243	349	567.25	202	23	4	6	p24	14	F	First
48	7106	1456	177	395	452.5	177	18	3	1	p24	14	F	First
49	6189	0	110	269		110	23	0	1	p24	14	F	First
50	8551	480	2376	356	240	309	24	2	7	p24	14	F	First
1	6401	3483	1707	291	348.5	284	22	10	6	p25	33	M	First
2	7513	0	6119	751		438.6666667	10	0	9	p25	33	M	First
3	5701	267	3844	259	133.5	291.3333333	22	2	14	p25	33	M	First
4	5608	0	3157	510		768.5	11	0	5	p25	33	M	First
5	4854	1687	919	286	247.2	224.3333333	17	7	4	p25	33	M	First
6	7695	1986	353	285	263.4	176.5	27	8	2	p25	33	M	First
7	5111	467	3675	301	233.5	340.8	17	2	11	p25	33	M	First
8	5375	2180	2025	269	293.3333333	206.5	20	7	9	p25	33	M	First
9	4295	0	67	205		67	21	0	1	p25	33	M	First
10	5471	2661	1171	274	286.3333333	296.5	20	9	5	p25	33	M	First
11	4778	313	1437	239	157	179.5	20	2	8	p25	33	M	First
12	4106	1653	994	216	275.5	218.5	19	6	5	p25	33	M	First
13	9115	0	2588	829		647	11	0	4	p25	33	M	First
14	4991	2387	2191	277	341	236.5	18	7	9	p25	33	M	First
15	8858	1470	4473	984	1470	737.3333333	9	1	6	p25	33	M	First
16	5356	2899	1033	315	392	197.5	17	8	5	p25	33	M	First
17	2669	173	917	243	173	185	11	1	5	p25	33	M	First
18	8647	7650	3223	1081	1455	1074	8	6	3	p25	33	M	First
19	4607	170	3124	307	170	339.3333333	15	1	8	p25	33	M	First
20	6928	606	1731	301	303	259	23	2	6	p25	33	M	First
21	7036	1504	177	251	311	177	28	6	1	p25	33	M	First
22	5643	2116	1336	256	419	251	22	5	6	p25	33	M	First
23	4943	0	321	260		321	19	0	1	p25	33	M	First
24	8377	5320	1847	598	1553	333.6666667	14	3	6	p25	33	M	First
25	5373	753	2600	299	251	307	18	3	6	p25	33	M	First
26	5373	559	1313	224	279.5	199	24	2	6	p25	33	M	First
27	5665	1926	240	246	237	240	23	7	1	p25	33	M	First
28	5907	2489	1138	295	305.6666667	207	20	8	5	p25	33	M	First
29	5943	1293	2534	313	253.25	362	19	5	7	p25	33	M	First
30	6885	3523	2082	313	429.5	248.5	22	9	8	p25	33	M	First
31	5468	0	4401	391		447.6666667	14	0	11	p25	33	M	First
32	2570	353	1540	171	118	195.3333333	15	3	8	p25	33	M	First
33	6293	1456	826	217	201.1666667	147	29	7	5	p25	33	M	First
34	3908	1870	860	230	234	287	17	8	3	p25	33	M	First
35	6702	0	742	305		247	22	0	3	p25	33	M	First
36	5735	687	1014	249	229	283.3333333	23	3	4	p25	33	M	First
37	7894	1933	0	329	270.3333333		24	8	0	p25	33	M	First
38	5324	3440	1258	231	274.25	153	23	13	7	p25	33	M	First
39	4899	2010	759	213	275.25	190	23	8	4	p25	33	M	First
40	9061	0	2320	1133		1160	8	0	2	p25	33	M	First
41	6243	3622	1684	250	280.5	247	25	12	7	p25	33	M	First
42	5570	227	2485	371	227	280.75	15	1	9	p25	33	M	First
43	4619	396	1136	243	198	284	19	2	4	p25	33	M	First
44	2707	570	1817	180	182.5	182	15	3	10	p25	33	M	First
45	4599	1859	1497	329	542.5	318	14	3	5	p25	33	M	First
46	4282	627	3532	252	313.5	257.6666667	17	2	13	p25	33	M	First
47	5833	880	2199	265	245	314.5	22	4	8	p25	33	M	First
48	3999	2357	387	286	365	193	14	6	2	p25	33	M	First
49	5613	892	263	255	297	131.5	22	3	2	p25	33	M	First
50	3008	983	1037	251	231	345.6666667	12	4	3	p25	33	M	First
1	7766	3873	1960	288	349	280	27	11	7	p26	17	M	First
2	8513	997	6582	304	332	233.3333333	28	3	21	p26	17	M	First
3	8361	2253	3345	253	264.6666667	212	33	9	14	p26	17	M	First
4	8619	2816	1450	392	406.6666667	356.6666667	22	6	4	p26	17	M	First
5	8162	2339	1735	281	271	197.2	29	8	8	p26	17	M	First
6	8549	1907	4440	342	268.25	364.75	25	8	11	p26	17	M	First
7	7565	2550	1902	303	325	266.25	25	8	8	p26	17	M	First
8	7187	4247	1047	342	334.3333333	179.5	21	11	5	p26	17	M	First
9	7320	0	2193	244		279	30	0	8	p26	17	M	First
10	4908	1463	2671	273	383	263	18	4	11	p26	17	M	First
11	7296	1743	3713	304	581	269.5	24	3	11	p26	17	M	First
12	8543	2540	678	295	351.5	162	29	7	4	p26	17	M	First
13	8371	2569	320	349	428	320	24	6	1	p26	17	M	First
14	3367	1583	616	240	277.6666667	154	14	6	4	p26	17	M	First
15	8009	2713	1235	250	295.3333333	236	32	10	5	p26	17	M	First
16	8864	1833	3753	277	458.25	263.3333333	32	4	14	p26	17	M	First
17	8829	3480	3685	327	386.3333333	281.25	27	9	13	p26	17	M	First
18	8908	4430	6974	297	395.5	279	30	13	25	p26	17	M	First
19	6861	4820	1424	264	260.25	283.6666667	26	18	5	p26	17	M	First
20	8257	703	403	306	351.5	130.5	27	2	3	p26	17	M	First
21	7384	2179	410	284	360.5	205	26	6	2	p26	17	M	First
22	3061	804	730	306	402	250.5	10	2	3	p26	17	M	First
23	7654	450	1420	306	450	240.5	25	1	6	p26	17	M	First
24	7785	0	1887	278		314.3333333	28	0	6	p26	17	M	First
25	7903	4048	1130	282	335	231.3333333	28	13	5	p26	17	M	First
26	8481	770	3068	265	256.6666667	229.75	32	3	13	p26	17	M	First
27	8567	2794	3516	286	272.2	337.3333333	30	10	10	p26	17	M	First
28	8234	2901	1365	284	310.4	276	29	10	5	p26	17	M	First
29	8819	1833	3716	327	332.25	319.5	27	5	14	p26	17	M	First
30	8784	3047	2946	283	271.75	211.6666667	31	10	13	p26	17	M	First
31	8694	263	4439	395	263	448.6666667	22	1	11	p26	17	M	First
32	7883	2320	4207	246	232.5	254	32	10	17	p26	17	M	First
33	8978	3700	699	321	268.4	350	28	13	2	p26	17	M	First
34	7066	1040	4097	442	347	819	16	3	5	p26	17	M	First
35	8366	4206	903	254	324	181	33	13	5	p26	17	M	First
36	8001	2143	1457	308	357	285.6666667	26	6	5	p26	17	M	First
37	8383	3224	0	381	389.3333333		22	8	0	p26	17	M	First
38	6973	1757	1474	291	350.6666667	250.5	24	5	6	p26	17	M	First
39	8163	3494	1126	263	273.1666667	226.3333333	31	14	5	p26	17	M	First
40	8316	623	1487	287	311.5	248	29	2	6	p26	17	M	First
41	8088	3276	1546	279	236.2857143	281.3333333	29	13	6	p26	17	M	First
42	8624	1193	3197	297	383.5	255.6	29	3	13	p26	17	M	First
43	8545	2601	1787	295	233	298	29	11	6	p26	17	M	First
44	8562	2220	4793	285	272	282	30	8	17	p26	17	M	First
45	8217	3510	1117	265	254.8333333	299	31	13	4	p26	17	M	First
46	7601	2653	5621	282	431.25	358	27	8	19	p26	17	M	First
47	8845	3380	2032	340	403.8	278.6	26	8	7	p26	17	M	First
48	6517	1367	443	501	383.5	221.5	13	4	2	p26	17	M	First
49	5774	307	0	251	307		23	1	0	p26	17	M	First
50	8797	1303	2066	382	434.3333333	378.5	23	3	6	p26	17	M	First
1	7646	2787	1586	247	260.5	288	31	11	6	p27	10	M	First
2	8634	1403	6717	270	380.5	284	32	4	25	p27	10	M	First
3	8397	2540	3892	262	278.6666667	269.75	32	9	14	p27	10	M	First
4	8624	5041	624	287	405.8	170	30	13	4	p27	10	M	First
5	8980	1437	2544	321	274	198.2	28	5	11	p27	10	M	First
6	8888	3794	1963	261	291	210.8	34	12	8	p27	10	M	First
7	7740	2336	3170	228	293	213.25	34	8	14	p27	10	M	First
8	8568	3127	1998	245	248.75	200	35	13	10	p27	10	M	First
9	8548	2173	984	244	293.6666667	245.5	35	7	4	p27	10	M	First
10	8252	2700	3172	266	287	244	31	10	13	p27	10	M	First
11	8666	971	5439	289	323.6666667	341	30	3	19	p27	10	M	First
12	9039	3750	1953	292	374.5	239.5	31	11	8	p27	10	M	First
13	8448	1527	0	256	254		33	6	0	p27	10	M	First
14	8789	2264	2815	244	250	238.6666667	36	8	11	p27	10	M	First
15	8636	1953	3292	247	244.6666667	264.75	35	7	15	p27	10	M	First
16	8199	1970	2317	283	316	275.5	29	7	6	p27	10	M	First
17	8102	970	2810	238	205	234	34	5	12	p27	10	M	First
18	8614	5191	5840	227	247	225	38	22	26	p27	10	M	First
19	8859	4663	2603	277	375.5	250.6666667	32	13	11	p27	10	M	First
20	8420	360	1497	255	180	299	33	2	5	p27	10	M	First
21	8700	1793	450	229	251	225	38	7	2	p27	10	M	First
22	8686	877	2517	263	296	309.5	33	3	8	p27	10	M	First
23	8601	283	4331	277	283	272.5	31	1	16	p27	10	M	First
24	8805	207	2639	252	207	208	35	1	14	p27	10	M	First
25	8468	2949	3194	249	301.1666667	239	34	10	12	p27	10	M	First
26	7531	1860	3089	243	242.5	236.4	31	8	12	p27	10	M	First
27	8851	2713	4064	295	360	256.3333333	30	7	16	p27	10	M	First
28	8831	2650	1058	276	290	222	32	9	4	p27	10	M	First
29	9188	3311	3035	353	436.3333333	288	26	6	12	p27	10	M	First
30	8597	3976	2584	261	305	206	33	13	11	p27	10	M	First
31	8007	390	2701	250	390	270	32	1	10	p27	10	M	First
32	8761	2930	3988	265	354	200	33	8	18	p27	10	M	First
33	8989	2367	1534	290	238.5	254.5	31	10	5	p27	10	M	First
34	8708	2081	2293	235	260	229	37	8	10	p27	10	M	First
35	8727	1283	1276	257	235.5	213	34	5	6	p27	10	M	First
36	8457	927	1642	242	309	223.3333333	35	3	7	p27	10	M	First
37	8414	2184	267	240	228.5	267	35	9	1	p27	10	M	First
38	8641	3257	1691	279	335.5	214.25	31	10	8	p27	10	M	First
39	8627	4324	1937	297	334.4	251.6666667	29	13	8	p27	10	M	First
40	8919	0	477	255		238	35	0	2	p27	10	M	First
41	8609	4149	1869	227	280.125	210	38	16	9	p27	10	M	First
42	8773	233	3742	231	233	250	38	1	15	p27	10	M	First
43	8232	1986	1672	257	486.6666667	209	32	4	8	p27	10	M	First
44	8621	3687	2957	254	302.3333333	227	34	12	13	p27	10	M	First
45	8104	3017	3377	238	259.1666667	206.5	34	11	15	p27	10	M	First
46	8933	3020	6520	271	320.3333333	264.25	33	9	25	p27	10	M	First
47	8254	2354	4367	266	273	247.6666667	31	8	18	p27	10	M	First
48	8541	1603	1383	225	269	185	38	6	7	p27	10	M	First
49	8771	730	1580	274	225	226.6666667	32	3	7	p27	10	M	First
50	8513	2306	1754	250	250.6666667	204	34	9	8	p27	10	M	First
1	8368	3785	2187	335	404	306.5	25	9	8	p28	26	F	First
2	6802	1687	4779	272	339	264	25	5	18	p28	26	F	First
3	8347	2953	4207	269	305	196	31	10	16	p28	26	F	First
4	5343	2294	1226	214	211.5	183.25	25	10	7	p28	26	F	First
5	5058	2084	1144	316	344.8	240.3333333	16	6	5	p28	26	F	First
6	8935	3064	1004	344	325.8333333	220	26	9	5	p28	26	F	First
7	1577	870	493	263	337.5	247	6	3	2	p28	26	F	First
8	6159	3139	1063	342	348.75	213	18	10	5	p28	26	F	First
9	6231	1617	513	249	269.3333333	257	25	6	2	p28	26	F	First
10	5936	3480	1472	237	234.3333333	245	25	15	6	p28	26	F	First
11	9193	2408	3894	328	443.5	355.3333333	28	6	12	p28	26	F	First
12	9216	2075	2317	341	590	216.3333333	27	4	9	p28	26	F	First
13	6545	2340	0	234	306.5		28	7	0	p28	26	F	First
14	6690	2370	2813	248	390	234	27	9	12	p28	26	F	First
15	8615	4360	2193	246	281	266	35	14	9	p28	26	F	First
16	5053	4344	297	459	444	297	11	8	1	p28	26	F	First
17	8162	4060	2657	281	349	284.75	29	13	9	p28	26	F	First
18	8902	6487	3352	405	603	335	22	13	10	p28	26	F	First
19	8638	4498	2500	270	304.25	255.3333333	32	15	9	p28	26	F	First
20	6550	720	1240	234	240	296	28	3	4	p28	26	F	First
21	7178	2236	337	276	373	168	26	6	2	p28	26	F	First
22	4024	807	1337	192	184.5	188	21	4	7	p28	26	F	First
23	8984	3773	908	428	637.5	317	21	5	3	p28	26	F	First
24	3727	1750	1504	287	583	201.5	13	3	7	p28	26	F	First
25	9108	5151	1010	364	378.5	241.3333333	25	14	4	p28	26	F	First
26	8135	2296	2382	239	276.5714286	235.6666667	34	9	9	p28	26	F	First
27	6992	694	3042	259	225	214	27	3	13	p28	26	F	First
28	7599	2340	945	317	593.3333333	359.5	24	5	3	p28	26	F	First
29	8875	4163	4122	296	397.4	258	30	10	16	p28	26	F	First
30	7781	3832	2108	278	476.5	249	28	10	9	p28	26	F	First
31	8916	1677	5560	330	343	365.3333333	27	4	15	p28	26	F	First
32	5493	1707	946	239	275	286.5	23	7	4	p28	26	F	First
33	5905	2484	868	227	269.2857143	190.5	26	10	5	p28	26	F	First
34	7742	920	2100	258	307	262	30	3	8	p28	26	F	First
35	8249	2757	1626	266	453.6666667	509.5	31	8	5	p28	26	F	First
36	4405	673	217	315	337	217	14	2	1	p28	26	F	First
37	8850	2213	2350	253	214.6666667	261	35	10	9	p28	26	F	First
38	9145	4971	1610	1016	927.3333333	805	9	4	2	p28	26	F	First
39	6517	1623	3034	310	325.5	302.6666667	21	5	9	p28	26	F	First
40	9203	2630	2686	400	707.5	375	23	4	6	p28	26	F	First
41	5745	3220	537	302	306.375	268.5	19	12	2	p28	26	F	First
42	6593	323	1607	300	323	180.6666667	22	1	9	p28	26	F	First
43	8730	913	3070	364	456.5	341	24	2	9	p28	26	F	First
44	8286	3383	2065	395	423	516	21	8	4	p28	26	F	First
45	8424	4225	1783	263	362.5714286	212	32	11	9	p28	26	F	First
46	7559	2361	3731	302	393.3333333	264.25	25	6	13	p28	26	F	First
47	6891	2665	2043	328	452.5	313.5	21	6	7	p28	26	F	First
48	8880	1894	1237	317	638	228	28	4	5	p28	26	F	First
49	8792	1034	523	314	320	181.5	28	3	3	p28	26	F	First
50	8817	2090	1144	259	362.5	189.75	34	7	6	p28	26	F	First
1	7798	3565	1550	244	225.5	314	32	14	6	p29	33	M	First
2	8608	1507	6198	253	251.5	270.3333333	34	6	24	p29	33	M	First
3	7505	1473	3811	203	210.6666667	218.5	37	7	17	p29	33	M	First
4	7657	567	2716	255	283.5	294.25	30	2	10	p29	33	M	First
5	8479	4983	2534	314	298.1666667	214.25	27	14	9	p29	33	M	First
6	7324	3274	1602	229	269.8333333	225.75	32	13	7	p29	33	M	First
7	6683	1063	3990	230	354.3333333	207.75	29	3	18	p29	33	M	First
8	7631	3103	2250	283	441.5	205	27	8	11	p29	33	M	First
9	7877	210	2414	263	210	306.6666667	30	1	8	p29	33	M	First
10	7039	2170	3095	213	235	207	33	9	15	p29	33	M	First
11	7591	1067	3987	230	266.75	232	33	4	18	p29	33	M	First
12	7693	1970	583	265	428	184	29	5	3	p29	33	M	First
13	8131	207	1211	262	207	404	31	1	3	p29	33	M	First
14	7284	2529	2354	208	242	203.3333333	35	11	11	p29	33	M	First
15	8185	3437	1327	221	244.3333333	174.5	37	14	8	p29	33	M	First
16	7324	2076	830	236	297	221.5	31	7	4	p29	33	M	First
17	8135	1683	2973	254	336.5	247.6666667	32	5	12	p29	33	M	First
18	7735	2501	5685	267	297.75	258	29	9	22	p29	33	M	First
19	8008	4717	2605	222	225	247.3333333	36	21	10	p29	33	M	First
20	8451	1256	1549	256	240.3333333	246.6666667	33	5	6	p29	33	M	First
21	8044	1867	150	268	290.5	150	30	6	1	p29	33	M	First
22	7249	713	2060	227	166.5	186.5	32	4	11	p29	33	M	First
23	8313	1207	0	287	376		29	3	0	p29	33	M	First
24	8704	1423	1432	223	285	197	39	5	8	p29	33	M	First
25	8028	4391	1365	277	294.3333333	273	29	15	5	p29	33	M	First
26	8476	1281	1637	207	256.2	162	41	5	10	p29	33	M	First
27	6665	1963	1382	278	328.5	279.5	24	6	5	p29	33	M	First
28	8014	3340	454	250	295.2	153	32	11	3	p29	33	M	First
29	7996	1063	2723	250	167.5	319.5	32	6	11	p29	33	M	First
30	8951	4691	2864	332	474.5	238	27	11	10	p29	33	M	First
31	6867	310	2800	222	310	236	31	1	12	p29	33	M	First
32	8980	2622	2794	281	342.25	274.5	32	10	10	p29	33	M	First
33	8595	2572	1577	277	277.8333333	204.6666667	31	8	8	p29	33	M	First
34	7653	3317	1283	306	553	257	25	6	5	p29	33	M	First
35	7318	859	1025	244	322.5	205	30	3	5	p29	33	M	First
36	6551	217	1670	234	217	297.75	28	1	6	p29	33	M	First
37	8734	1710	1423	230	334.3333333	190.5	38	6	6	p29	33	M	First
38	8052	3131	2017	252	271.4	173.3333333	32	13	10	p29	33	M	First
39	7188	1600	2912	225	273.5	235.5	32	6	13	p29	33	M	First
40	7787	700	2274	251	350	200	31	2	12	p29	33	M	First
41	8319	4249	765	245	252	180	34	17	4	p29	33	M	First
42	8582	593	2070	245	593	261.25	35	1	9	p29	33	M	First
43	6304	760	1082	300	217	180	21	3	6	p29	33	M	First
44	8263	1080	4777	243	208.3333333	239	34	5	20	p29	33	M	First
45	6984	3181	1337	225	274.1666667	152.5	31	11	8	p29	33	M	First
46	7665	2273	4395	284	325.75	258.5	27	7	18	p29	33	M	First
47	8606	2770	2119	269	393.5	230.8	32	7	10	p29	33	M	First
48	7436	2276	1160	266	315.5	232	28	7	5	p29	33	M	First
49	7315	530	243	236	530	121.5	31	1	2	p29	33	M	First
50	7463	2040	258	213	194.25	129	35	10	2	p29	33	M	First
1	8523	1960	950	230	245	216	37	8	5	p30	16	M	First
2	7072	0	5378	228		218.6666667	31	0	24	p30	16	M	First
3	9052	2217	5782	312	491	288.2	29	5	20	p30	16	M	First
4	7613	0	1447	224		206	34	0	6	p30	16	M	First
5	8099	314	2020	289	157	501.6666667	28	2	5	p30	16	M	First
6	8391	530	5380	254	176.6666667	309	33	3	18	p30	16	M	First
7	8443	337	6174	256	168	172.8	33	2	26	p30	16	M	First
8	8529	1273	5309	275	637	231	31	2	23	p30	16	M	First
9	7032	0	710	180		237	39	0	3	p30	16	M	First
10	8426	453	7376	248	453	251.5	34	1	31	p30	16	M	First
11	7961	654	1240	234	212.5	247.5	34	3	5	p30	16	M	First
12	8249	423	4344	243	423	334.3333333	34	1	15	p30	16	M	First
13	7413	370	0	212	370		35	1	0	p30	16	M	First
14	7495	3123	1992	341	625	246	22	5	9	p30	16	M	First
15	7823	1223	4386	279	396	243.6666667	28	3	18	p30	16	M	First
16	8158	0	1027	355		258.6666667	23	0	4	p30	16	M	First
17	9032	1670	2509	282	334	202.25	32	5	12	p30	16	M	First
18	9036	2039	8312	411	343	416	22	6	20	p30	16	M	First
19	8588	2740	2972	260	240	259.3333333	33	12	10	p30	16	M	First
20	7818	227	2217	237	227	244.8	33	1	8	p30	16	M	First
21	8156	1700	760	233	236	190	35	7	4	p30	16	M	First
22	7886	1263	2041	219	316	169.5	36	4	13	p30	16	M	First
23	8131	827	2857	280	413	329	29	2	8	p30	16	M	First
24	8431	486	3479	228	182.5	240.6666667	37	3	14	p30	16	M	First
25	8009	0	7823	250		240	32	0	30	p30	16	M	First
26	7518	0	3551	221		378.25	34	0	13	p30	16	M	First
27	8511	1650	1432	258	212.3333333	282.6666667	33	6	5	p30	16	M	First
28	8389	817	3519	280	408	255.5	30	2	13	p30	16	M	First
29	8949	1570	2648	271	440.5	204	33	3	13	p30	16	M	First
30	8833	1617	2443	285	330.6666667	398.5	31	5	8	p30	16	M	First
31	8462	0	3638	249		343.5	34	0	14	p30	16	M	First
32	8278	0	5768	267		288.5	31	0	20	p30	16	M	First
33	9120	1710	1884	380	386.3333333	287.3333333	24	4	6	p30	16	M	First
34	8380	0	4498	310		450	27	0	10	p30	16	M	First
35	8006	1041	2286	243	297.3333333	298	33	4	9	p30	16	M	First
36	8293	777	1533	268	777	294.6666667	31	1	5	p30	16	M	First
37	8256	1660	1463	201	223.2	244	41	8	6	p30	16	M	First
38	7592	2196	3163	237	320.25	248.75	32	10	13	p30	16	M	First
39	8312	1481	1765	277	214.3333333	200.6666667	30	6	9	p30	16	M	First
40	7437	140	2056	219	70	245.5	34	2	8	p30	16	M	First
41	8562	550	4862	285	275	244.75	30	2	19	p30	16	M	First
42	8004	0	4811	267		260.5	30	0	19	p30	16	M	First
43	8063	0	1808	278		301	29	0	6	p30	16	M	First
44	6839	703	1695	228	352	188	30	2	9	p30	16	M	First
45	8578	2485	2153	318	293	273.3333333	27	7	8	p30	16	M	First
46	7933	2098	4421	193	195.8	206	41	12	22	p30	16	M	First
47	8777	643	6731	258	321.5	287.5714286	34	2	25	p30	16	M	First
48	8750	2457	1070	282	492	340	31	5	3	p30	16	M	First
49	7803	170	2885	244	170	342	32	1	9	p30	16	M	First
50	7657	1237	183	225	238	183	34	5	1	p30	16	M	First
1	7319	3854	1497	431	404.5	374	17	7	4	p31	25	F	First
2	6456	0	4453	248		250.75	26	0	17	p31	25	F	First
3	7994	127	4979	296	127	362	27	1	16	p31	25	F	First
4	7207	860	704	249	215	272.5	29	4	3	p31	25	F	First
5	6952	77	963	316	77	198	22	1	4	p31	25	F	First
6	7337	554	2723	282	118	479.8	26	4	6	p31	25	F	First
7	5883	127	2770	267	127	312.5	22	1	8	p31	25	F	First
8	7710	2689	2557	266	404	256	29	7	10	p31	25	F	First
9	7093	0	2723	373		1361.5	19	0	2	p31	25	F	First
10	4665	820	850	233	230.3333333	295	20	4	4	p31	25	F	First
11	7858	463	3875	281	231.5	257.5	28	2	15	p31	25	F	First
12	7482	0	2240	416		612	18	0	3	p31	25	F	First
13	7685	180	153	256	180	153	30	1	1	p31	25	F	First
14	6929	1987	2105	204	201	185.5	34	11	11	p31	25	F	First
15	6489	2366	780	282	319.5	390	23	7	2	p31	25	F	First
16	7125	1259	0	297	282.6666667		24	4	0	p31	25	F	First
17	7862	517	2922	357	517	549.6666667	22	1	5	p31	25	F	First
18	6812	5193	1312	243	277	164	28	18	8	p31	25	F	First
19	6551	3607	1607	312	364.25	359	21	12	5	p31	25	F	First
20	7041	520	1013	271	260	259.6666667	26	2	4	p31	25	F	First
21	8222	0	0	484			17	0	0	p31	25	F	First
22	7925	1234	3707	264	358.5	322.3333333	30	3	14	p31	25	F	First
23	8230	0	307	412		307	20	0	1	p31	25	F	First
24	8103	2597	1160	270	325	201	30	8	6	p31	25	F	First
25	7347	4292	567	262	368.6666667	230	28	13	3	p31	25	F	First
26	7938	1566	1754	256	313.2	167.75	31	5	10	p31	25	F	First
27	7913	180	1117	293	180	326	27	1	4	p31	25	F	First
28	7139	1047	1002	246	190.5	206.5	29	5	5	p31	25	F	First
29	8836	3003	3083	340	442.6666667	343	26	6	9	p31	25	F	First
30	7904	2547	1490	316	536.75	268.3333333	25	6	6	p31	25	F	First
31	5857	0	3311	266		255	22	0	13	p31	25	F	First
32	7875	514	4078	263	257	210.6666667	30	2	17	p31	25	F	First
33	7017	1490	1163	260	557.5	175.5	27	3	7	p31	25	F	First
34	7299	760	5073	487	152	1691	15	5	3	p31	25	F	First
35	7659	0	711	295		237.5	26	0	3	p31	25	F	First
36	6973	0	1644	249		308.6666667	28	0	5	p31	25	F	First
37	7433	576	0	286	182.5		26	3	0	p31	25	F	First
38	6148	5124	457	307	437.6	229	20	14	2	p31	25	F	First
39	7042	1294	1496	271	310.3333333	301	26	6	5	p31	25	F	First
40	8043	0	1483	268		308	30	0	4	p31	25	F	First
41	8299	3636	1303	332	495.2857143	434	25	8	3	p31	25	F	First
42	8423	1426	2384	263	285.25	255.3333333	32	5	10	p31	25	F	First
43	7639	2319	1940	273	307.6666667	242	28	7	8	p31	25	F	First
44	8290	2043	3300	276	380.5	254	30	6	13	p31	25	F	First
45	6518	2672	3193	343	289	226.5	19	6	10	p31	25	F	First
46	6910	1084	5459	256	281.6666667	262	27	4	21	p31	25	F	First
47	6391	2056	548	266	286	274	24	7	2	p31	25	F	First
48	7762	673	884	250	224	220.5	31	3	4	p31	25	F	First
49	6695	1037	133	231	291.5	133	29	3	1	p31	25	F	First
50	6552	1425	330	226	293	165	29	5	2	p31	25	F	First
1	7967	4740	2140	332	360.5	356.6666667	24	13	7	p32	13	F	First
2	7965	0	7966	362		448.6666667	22	0	22	p32	13	F	First
3	8261	583	5428	295	291.5	335.6	28	2	19	p32	13	F	First
4	8030	4195	353	365	432.5	176.5	22	10	2	p32	13	F	First
5	8364	3587	947	310	383.5	271.5	27	8	3	p32	13	F	First
6	8768	1153	3453	438	384.3333333	353.75	20	3	7	p32	13	F	First
7	6740	1623	3423	217	310.5	199	31	5	17	p32	13	F	First
8	8343	1443	5770	439	471	389.5	19	3	12	p32	13	F	First
9	8406	183	943	300	183	314.3333333	28	1	3	p32	13	F	First
10	8673	1980	3901	361	278	300	24	6	13	p32	13	F	First
11	8692	575	5750	334	575	297.3333333	26	1	17	p32	13	F	First
12	8006	2930	3824	276	330	271	29	10	14	p32	13	F	First
13	7683	397	1913	427	397	957	18	1	2	p32	13	F	First
14	8311	1224	2475	277	257.5	308	30	5	9	p32	13	F	First
15	7802	2777	187	390	409.5	187	20	7	1	p32	13	F	First
16	8199	4539	473	342	562.25	176	24	11	3	p32	13	F	First
17	9048	2357	5694	566	506	661.4	16	5	8	p32	13	F	First
18	6983	3383	5253	249	209	276	28	17	19	p32	13	F	First
19	7432	4980	1357	248	388.75	194	30	17	7	p32	13	F	First
20	8126	803	844	353	803	281	23	1	3	p32	13	F	First
21	8491	4501	0	404	555.6666667		21	7	0	p32	13	F	First
22	8395	1663	3763	400	693.5	580.5	21	3	9	p32	13	F	First
23	8983	210	1824	599	210	608	15	1	3	p32	13	F	First
24	8004	0	7024	534		639	15	0	11	p32	13	F	First
25	8187	3133	2537	315	434.6666667	258	26	7	9	p32	13	F	First
26	8079	920	5103	351	920	518.6666667	23	1	14	p32	13	F	First
27	8006	2395	2564	334	395.25	272	24	5	9	p32	13	F	First
28	7848	2127	670	327	406.5	223	24	5	3	p32	13	F	First
29	8656	4006	2829	289	331.1666667	191	30	12	13	p32	13	F	First
30	8981	5459	1110	499	791.25	180	18	7	5	p32	13	F	First
31	8866	0	2753	422		338.25	21	0	9	p32	13	F	First
32	8411	1100	3725	280	1100	275	30	1	15	p32	13	F	First
33	7686	2980	870	384	516	172.5	20	6	4	p32	13	F	First
34	8712	647	677	335	323	338	26	2	2	p32	13	F	First
35	8025	1541	1347	287	514	224	28	3	6	p32	13	F	First
36	8029	3437	1624	472	859	470	17	4	3	p32	13	F	First
37	8446	2950	0	313	293.6666667		27	9	0	p32	13	F	First
38	7492	5979	919	357	620.25	168	21	11	5	p32	13	F	First
39	9003	2823	5103	600	585.6666667	1155.5	15	4	6	p32	13	F	First
40	7876	247	570	315	247	190	25	1	3	p32	13	F	First
41	7925	2698	4022	294	359.5	283	27	7	13	p32	13	F	First
42	7916	1963	3661	304	982	226	26	2	14	p32	13	F	First
43	8119	447	4126	290	447	344	28	1	12	p32	13	F	First
44	7852	3978	2623	327	349	328	24	12	8	p32	13	F	First
45	8298	3000	1544	307	409	252.3333333	27	6	7	p32	13	F	First
46	8510	2057	6310	355	411.4	451.3333333	24	5	18	p32	13	F	First
47	8502	2597	2122	354	375.8	569	24	7	5	p32	13	F	First
48	7104	3413	517	296	569	172	24	6	3	p32	13	F	First
49	8550	183	2260	342	183	346.75	25	1	6	p32	13	F	First
50	7294	1633	1253	261	339	189	28	5	5	p32	13	F	First
1	6010	4333	0	261	237		23	16	0	p33	12	F	First
2	7597	940	4740	237	275	230.25	32	3	21	p33	12	F	First
3	6210	1827	1719	259	234.3333333	239.75	24	8	7	p33	12	F	First
4	7640	1736	2760	246	283.5	224.5714286	31	6	12	p33	12	F	First
5	6348	1893	563	265	404.3333333	198.5	24	4	3	p33	12	F	First
6	8230	1750	3707	305	437	285.3333333	27	4	13	p33	12	F	First
7	5383	1824	2540	269	385	211	20	4	12	p33	12	F	First
8	7084	2733	3234	262	271.3333333	231	27	10	14	p33	12	F	First
9	6537	680	1243	261	680	414.3333333	25	1	3	p33	12	F	First
10	6223	3423	487	271	292	162	23	11	3	p33	12	F	First
11	7916	0	3605	330		278.5	24	0	13	p33	12	F	First
12	8215	2310	1524	283	315.5	257.5	29	8	6	p33	12	F	First
13	7892	517	393	263	171.5	393	30	3	1	p33	12	F	First
14	6771	1699	3395	226	175.6666667	262	30	9	13	p33	12	F	First
15	7629	1794	3286	254	255	245.3333333	30	7	12	p33	12	F	First
16	7525	1784	1080	243	398	216	31	5	5	p33	12	F	First
17	7498	1050	2625	278	293	217.5	27	3	12	p33	12	F	First
18	8069	4727	5563	288	306	293	28	17	19	p33	12	F	First
19	7416	4230	1879	232	298.5	273.25	32	16	10	p33	12	F	First
20	4633	373	696	257	187	215	18	2	3	p33	12	F	First
21	7515	1630	1787	289	502	299.3333333	26	3	6	p33	12	F	First
22	7238	657	3013	250	328.5	312	29	2	10	p33	12	F	First
23	8063	223	831	310	223	213.6666667	26	1	4	p33	12	F	First
24	7798	2023	1415	260	222.5	235.3333333	30	9	6	p33	12	F	First
25	6001	1589	2325	240	295.6666667	245.5	25	5	9	p33	12	F	First
26	7901	67	2822	239	67	252.3333333	33	1	12	p33	12	F	First
27	9332	0	985	1333		492	7	0	2	p33	12	F	First
28	5771	2637	1083	289	311	270.5	20	9	4	p33	12	F	First
29	8419	1271	2958	312	271.25	241	27	5	11	p33	12	F	First
30	8126	2563	3820	280	325	248	29	9	13	p33	12	F	First
31	7400	397	6413	463	397	365	16	1	13	p33	12	F	First
32	6643	1897	2847	277	355.6666667	251.6666667	24	5	11	p33	12	F	First
33	7442	2506	840	276	243.2	280	27	9	3	p33	12	F	First
34	8464	1343	2733	339	336	342	25	4	8	p33	12	F	First
35	6960	2193	816	278	274	408	25	8	2	p33	12	F	First
36	9719	260	8776	1944	260	8776	5	1	1	p33	12	F	First
37	7952	1733	427	398	309.3333333	427	20	6	1	p33	12	F	First
38	6984	1453	2898	200	253.25	185	35	6	15	p33	12	F	First
39	8129	2990	1742	625	676	372.5	13	4	5	p33	12	F	First
40	6957	597	1464	240	298	281	29	2	5	p33	12	F	First
41	6602	3227	1299	220	238.8571429	168.6666667	30	13	7	p33	12	F	First
42	7856	260	3290	253	260	279.75	31	1	12	p33	12	F	First
43	7700	330	1195	367	165	199	21	2	6	p33	12	F	First
44	8528	1240	4283	406	275	389	21	5	11	p33	12	F	First
45	6310	2110	880	316	289	440	20	8	2	p33	12	F	First
46	6579	2323	5183	244	354.6	256	27	7	20	p33	12	F	First
47	6517	0	5441	225		246.1428571	29	0	22	p33	12	F	First
48	6173	3530	773	294	452.5	193	21	8	4	p33	12	F	First
49	7421	0	1243	225		149.5	33	0	7	p33	12	F	First
50	7817	1764	873	411	297.75	291	19	6	3	p33	12	F	First
1	6910	2515	2360	216	179.5	321.3333333	32	14	8	p34	8	F	First
2	8736	0	7900	301		320.6666667	29	0	26	p34	8	F	First
3	9006	1043	5648	291	347.6666667	271.5	31	3	20	p34	8	F	First
4	8085	1444	655	279	288.5	327.5	29	5	2	p34	8	F	First
5	8723	3314	720	312	282.1666667	360	28	9	2	p34	8	F	First
6	8680	4039	2314	280	404	241.5	31	12	10	p34	8	F	First
7	9056	3560	3683	335	551.6666667	230.6666667	27	7	15	p34	8	F	First
8	9119	5643	1213	415	603	243	22	9	5	p34	8	F	First
9	7239	356	793	250	178	264.3333333	29	2	3	p34	8	F	First
10	7800	3710	1970	229	252.6666667	207	34	15	10	p34	8	F	First
11	7839	0	3597	231		251	34	0	14	p34	8	F	First
12	8183	5675	453	282	385.5	453	29	17	1	p34	8	F	First
13	8645	750	2837	346	750	341.5	25	1	8	p34	8	F	First
14	7302	1983	2103	228	330.6666667	195.3333333	32	6	11	p34	8	F	First
15	8070	1197	2493	269	299.25	249.5	30	4	10	p34	8	F	First
16	8313	973	1916	308	259	199	27	4	8	p34	8	F	First
17	8888	2630	1879	342	558.5	186.6666667	26	4	8	p34	8	F	First
18	8896	7377	4033	318	369	252	28	20	16	p34	8	F	First
19	8373	3477	1926	270	264.3333333	223.5	31	13	9	p34	8	F	First
20	8165	1826	4117	255	542	219	32	4	17	p34	8	F	First
21	9084	4363	177	378	502.5	177	24	9	1	p34	8	F	First
22	8405	2250	1914	271	445.5	250.5	31	5	8	p34	8	F	First
23	8284	497	3536	259	497	304.5	32	1	12	p34	8	F	First
24	8434	0	5487	256		208.1666667	33	0	21	p34	8	F	First
25	8842	4010	2953	368	412.6666667	374.25	24	9	8	p34	8	F	First
26	8263	1564	3770	223	381.6666667	177.8333333	37	4	21	p34	8	F	First
27	8928	1550	5767	319	528.5	334.3333333	28	4	17	p34	8	F	First
28	8653	3540	2115	254	306.6666667	292	34	12	7	p34	8	F	First
29	8886	5199	2166	370	457.8	241	24	12	9	p34	8	F	First
30	8721	4603	871	281	309.5	174	31	15	5	p34	8	F	First
31	8808	1034	5377	294	261.5	323.6666667	30	4	17	p34	8	F	First
32	8523	3636	3377	275	263.75	396.5	31	14	9	p34	8	F	First
33	8007	2360	1596	258	370.5	212.6666667	31	6	8	p34	8	F	First
34	8657	1410	3213	309	470	292	28	3	11	p34	8	F	First
35	8439	0	1814	301		259	28	0	7	p34	8	F	First
36	8676	667	1066	310	333	533	28	2	2	p34	8	F	First
37	7917	811	97	255	225.6666667	97	31	4	1	p34	8	F	First
38	8846	4340	1131	305	428	384	29	11	4	p34	8	F	First
39	8839	3202	3110	305	310	288.75	29	11	11	p34	8	F	First
40	7662	440	833	239	440	233	32	1	4	p34	8	F	First
41	7571	3104	2396	252	296.8	306	30	11	9	p34	8	F	First
42	7963	183	4288	265	183	331.8	30	1	14	p34	8	F	First
43	8892	327	4622	329	327	330	27	1	14	p34	8	F	First
44	8090	2659	3060	279	442	219	29	7	14	p34	8	F	First
45	8839	4586	846	354	394.375	215.5	25	12	4	p34	8	F	First
46	8985	2452	6128	299	263.2	269.3333333	30	10	20	p34	8	F	First
47	8703	3008	4269	348	361.4	285.8	25	8	12	p34	8	F	First
48	6386	697	2120	188	174	226.5	34	4	9	p34	8	F	First
49	4634	0	387	193		129	24	0	3	p34	8	F	First
50	8113	2418	1080	280	367.25	270	29	7	4	p34	8	F	First
1	8546	3740	1196	317	422.5	387.5	27	9	3	p35	27	F	First
2	5401	1527	2641	216	225	199.3333333	25	6	13	p35	27	F	First
3	7436	2267	2122	207	305	164.75	36	8	12	p35	27	F	First
4	6428	2316	1086	238	263	185	27	8	5	p35	27	F	First
5	5794	553	1084	232	276.5	125	25	2	8	p35	27	F	First
6	8278	2463	3010	230	268.8	189.4	36	9	14	p35	27	F	First
7	7979	1437	5019	249	264	279.3333333	32	5	19	p35	27	F	First
8	7582	2786	1412	237	348.5	157	32	8	9	p35	27	F	First
9	7743	1436	0	242	287.5		32	5	0	p35	27	F	First
10	6991	3166	771	241	266.3333333	193	29	12	4	p35	27	F	First
11	6434	687	1527	238	343.5	187	27	2	8	p35	27	F	First
12	7552	3624	1727	280	390.5	181.6666667	27	9	7	p35	27	F	First
13	7387	1340	1760	224	335	222.5	33	4	8	p35	27	F	First
14	5800	2064	1977	223	283	241.5	26	8	10	p35	27	F	First
15	5792	1564	995	223	211	186.25	26	7	5	p35	27	F	First
16	5576	1420	1143	242	269	217.6666667	23	5	5	p35	27	F	First
17	8220	1817	2583	283	454	228.5	29	4	12	p35	27	F	First
18	3683	2493	1196	217	232.6666667	199	17	11	6	p35	27	F	First
19	7828	4186	1938	230	255.5	273.75	34	17	8	p35	27	F	First
20	7343	0	1246	294		497.5	25	0	3	p35	27	F	First
21	4776	1083	0	265	280.5		18	4	0	p35	27	F	First
22	7521	1646	1770	251	345.5	222.6666667	30	4	8	p35	27	F	First
23	6990	487	516	318	487	258	22	1	2	p35	27	F	First
24	8184	1093	2303	221	364	192	37	3	11	p35	27	F	First
25	1791	536	323	179	182.5	108	10	3	3	p35	27	F	First
26	7707	786	3751	227	252.5	193.4	34	3	15	p35	27	F	First
27	7463	2490	1689	257	274	362	29	9	6	p35	27	F	First
28	9018	2004	1191	347	403.25	187	26	6	6	p35	27	F	First
29	7970	3070	2998	275	330.6666667	200	29	7	15	p35	27	F	First
30	8242	2193	3719	235	237	240.5	35	10	14	p35	27	F	First
31	4155	263	781	219	263	143.6666667	19	1	6	p35	27	F	First
32	7796	2481	2887	244	231	226	32	10	13	p35	27	F	First
33	8040	1393	1060	298	264.3333333	337.5	27	5	4	p35	27	F	First
34	6517	1923	1750	261	385	250	25	5	7	p35	27	F	First
35	8364	1380	704	246	218	235	34	6	3	p35	27	F	First
36	7864	953	1887	246	477	215.75	32	2	9	p35	27	F	First
37	8202	1317	0	228	308.6666667		36	4	0	p35	27	F	First
38	7117	1287	543	297	178.25	271.5	24	7	2	p35	27	F	First
39	7417	394	2194	256	197	221.75	29	2	10	p35	27	F	First
40	8234	123	307	229	123	153	36	1	2	p35	27	F	First
41	7287	2637	1431	317	376.7142857	238.5	23	7	6	p35	27	F	First
42	7736	473	1376	242	236.5	199.75	32	2	7	p35	27	F	First
43	8374	1290	2339	246	236.6666667	195	34	5	12	p35	27	F	First
44	8295	4541	3343	461	505	478	18	9	7	p35	27	F	First
45	7600	896	1487	245	275	214.5	31	3	7	p35	27	F	First
46	8399	1414	5611	255	258.8	263.25	33	6	20	p35	27	F	First
47	6571	910	2428	205	272.5	229.8333333	32	4	11	p35	27	F	First
48	3635	1527	180	260	381.5	180	14	4	1	p35	27	F	First
49	8207	490	0	256	245		32	2	0	p35	27	F	First
50	4455	403	933	202	202	189.5	22	2	5	p35	27	F	First
1	7217	5439	877	314	368	169.5	23	15	4	p36	23	F	First
2	6813	0	6313	252		235	27	0	25	p36	23	F	First
3	6835	153	5936	201	153	212	34	1	29	p36	23	F	First
4	5472	1950	1550	182	223.5	166.5	30	9	9	p36	23	F	First
5	7602	0	1852	317		374	24	0	5	p36	23	F	First
6	6834	657	2400	244	328.5	191	28	2	11	p36	23	F	First
7	6977	1207	2305	233	239.3333333	235.75	30	5	11	p36	23	F	First
8	7893	800	2339	304	266.6666667	297.5	26	3	10	p36	23	F	First
9	6366	113	910	303	113	303	21	1	3	p36	23	F	First
10	7481	0	5775	312		374.5	24	0	18	p36	23	F	First
11	6502	113	2901	224	113	227.5	29	1	13	p36	23	F	First
12	3826	223	1916	213	223	221	18	1	8	p36	23	F	First
13	6224	430	1743	239	430	291	26	1	6	p36	23	F	First
14	6717	1923	1592	240	246.3333333	231.5	28	8	7	p36	23	F	First
15	7194	286	1072	218	143	178.5	33	2	6	p36	23	F	First
16	7068	643	2177	252	199	292.3333333	28	3	8	p36	23	F	First
17	6994	1400	2106	226	182	226.3333333	31	7	10	p36	23	F	First
18	4226	2452	1931	235	265.3333333	193	18	9	10	p36	23	F	First
19	7424	4374	1301	286	305	242	26	14	5	p36	23	F	First
20	5970	0	924	271		350	22	0	3	p36	23	F	First
21	7385	1083	0	224	271		33	4	0	p36	23	F	First
22	6708	713	1510	373	713	361.5	18	1	5	p36	23	F	First
23	6339	330	289	211	330	144.5	30	1	2	p36	23	F	First
24	4919	0	807	259		202	19	0	4	p36	23	F	First
25	5324	1394	656	172	181.6	153.3333333	31	8	4	p36	23	F	First
26	7045	1040	3244	243	346.6666667	257.1666667	29	3	14	p36	23	F	First
27	7670	857	1746	349	285.6666667	208	22	3	6	p36	23	F	First
28	7857	823	2207	414	274.3333333	457.3333333	19	3	5	p36	23	F	First
29	7295	1700	2814	235	360	153.5	31	6	12	p36	23	F	First
30	7371	1563	2157	246	336	167	30	4	11	p36	23	F	First
31	6233	0	2680	249		250.6666667	25	0	11	p36	23	F	First
32	6865	253	4258	215	253	210.3333333	32	1	20	p36	23	F	First
33	7574	493	5945	303	493	308.5	25	1	20	p36	23	F	First
34	7152	847	1573	224	282	197	32	3	8	p36	23	F	First
35	6582	793	960	244	209	235.5	27	4	4	p36	23	F	First
36	7064	260	630	235	260	210	30	1	3	p36	23	F	First
37	6683	1601	0	230	227.3333333		29	7	0	p36	23	F	First
38	6248	1145	2040	152	165.75	173.5	41	8	13	p36	23	F	First
39	6186	530	258	238	176.6666667	129	26	3	2	p36	23	F	First
40	8631	0	2137	539		1068	16	0	2	p36	23	F	First
41	3917	93	1971	218	93	262.3333333	18	1	9	p36	23	F	First
42	6965	383	1150	225	383	199	31	1	6	p36	23	F	First
43	6623	147	1776	207	147	197	32	1	9	p36	23	F	First
44	4011	476	1468	251	170	184	16	3	8	p36	23	F	First
45	6560	273	1710	219	273	190	30	1	9	p36	23	F	First
46	6920	427	5508	231	156.5	170.5	30	3	24	p36	23	F	First
47	8497	0	2960	944		922.6666667	9	0	4	p36	23	F	First
48	6184	2347	0	213	241.5		29	10	0	p36	23	F	First
49	6947	0	1293	211		301.5	33	0	5	p36	23	F	First
50	2076	207	0	189	207		11	1	0	p36	23	F	First
1	6956	2197	3157	248	247	259.6666667	28	9	11	p37	28	F	First
2	7636	1600	4032	305	345.5	276.75	25	5	14	p37	28	F	First
3	7081	2667	2364	272	319.25	223.3333333	26	8	11	p37	28	F	First
4	8062	1925	3993	336	312.25	425.4	24	7	10	p37	28	F	First
5	7876	3173	773	342	361.75	193.25	23	8	4	p37	28	F	First
6	6796	2505	2981	309	382.4	377.6	22	8	8	p37	28	F	First
7	7885	1874	3642	282	319.3333333	322.3333333	28	6	11	p37	28	F	First
8	7814	3547	2210	326	362.6666667	246	24	9	9	p37	28	F	First
9	6593	650	700	275	325	233	24	2	3	p37	28	F	First
10	7123	3420	1153	264	356.3333333	183	27	12	6	p37	28	F	First
11	7704	1790	4003	308	376.5	315.5	25	5	13	p37	28	F	First
12	6549	1267	0	327	232		20	5	0	p37	28	F	First
13	7642	1502	877	306	309.3333333	273.5	25	5	3	p37	28	F	First
14	6765	1261	1622	233	216	181.25	29	6	9	p37	28	F	First
15	8162	2646	1384	314	379.6666667	228.25	26	7	6	p37	28	F	First
16	7259	2323	1143	316	405.75	300.6666667	23	6	4	p37	28	F	First
17	7414	1534	3143	322	497.5	279	23	3	11	p37	28	F	First
18	7830	3777	5306	326	294	332	24	13	16	p37	28	F	First
19	7147	4137	2681	275	330	245.3333333	26	13	11	p37	28	F	First
20	6977	110	553	279	110	224	25	1	3	p37	28	F	First
21	7725	2142	0	286	260		27	8	0	p37	28	F	First
22	6709	1510	1383	268	296.5	278.25	25	5	5	p37	28	F	First
23	6271	2161	557	273	411.5	278.5	23	6	2	p37	28	F	First
24	8095	937	1837	289	351.5	298.5	28	3	6	p37	28	F	First
25	6842	1657	2599	274	285.75	418	25	7	7	p37	28	F	First
26	6783	1264	1948	251	310	213.4	27	4	10	p37	28	F	First
27	7381	3772	1518	264	308.3333333	204.6666667	28	12	8	p37	28	F	First
28	7240	2173	1119	250	322.6	156.5	29	7	7	p37	28	F	First
29	7858	3022	2578	291	263.7142857	272	27	10	9	p37	28	F	First
30	8306	2687	2579	286	368.5	285.5	29	8	10	p37	28	F	First
31	9465	0	7137	1577		2187.666667	6	0	4	p37	28	F	First
32	7412	3493	2508	275	283.25	281	27	13	9	p37	28	F	First
33	7972	2464	2420	332	359	339	24	8	7	p37	28	F	First
34	5863	1480	933	255	370	311	23	4	3	p37	28	F	First
35	7435	1367	1705	286	282.3333333	284	26	5	6	p37	28	F	First
36	6569	790	2420	286	395	342	23	2	7	p37	28	F	First
37	8002	3443	0	296	317		27	12	0	p37	28	F	First
38	3631	880	1284	227	187	321.5	16	5	4	p37	28	F	First
39	7246	4420	1006	268	301.1666667	171.6666667	27	15	5	p37	28	F	First
40	7980	1233	1216	307	436.5	322	26	3	4	p37	28	F	First
41	7127	2197	1226	264	301	186.5	27	8	6	p37	28	F	First
42	7463	556	2672	298	278	267	25	2	10	p37	28	F	First
43	6997	1437	455	259	317.3333333	228	27	5	2	p37	28	F	First
44	7457	1636	3657	298	306.6666667	305	25	5	12	p37	28	F	First
45	7816	2737	230	301	336.3333333	230	26	8	1	p37	28	F	First
46	8209	4006	4179	293	440.3333333	284.75	28	10	15	p37	28	F	First
47	7485	4050	940	267	300.5	191.5	28	13	5	p37	28	F	First
48	6834	1756	904	285	274	290	24	6	3	p37	28	F	First
49	7354	1350	724	272	337	227.5	27	4	3	p37	28	F	First
50	7883	3099	1250	282	353.25	169.3333333	28	9	6	p37	28	F	First
1	8839	1510	3324	327	469.5	379	27	4	10	p38	9	M	First
2	8068	1815	5493	288	284.5	319.3333333	28	7	18	p38	9	M	First
3	8638	3306	2408	308	418.6666667	247	28	7	9	p38	9	M	First
4	8719	1849	1330	323	303.6666667	344.6666667	27	6	4	p38	9	M	First
5	8866	3170	2550	306	431.25	209.6666667	29	6	12	p38	9	M	First
6	7457	3304	2520	249	295.1428571	283	30	12	9	p38	9	M	First
7	7761	2397	2660	310	520.5	207.4	25	5	12	p38	9	M	First
8	7969	3593	2346	319	378	314	25	10	9	p38	9	M	First
9	1218	0	197	174		197	7	0	1	p38	9	M	First
10	2568	1557	307	214	282.3333333	307	12	5	1	p38	9	M	First
11	5902	1891	1769	295	459	254.5	20	4	7	p38	9	M	First
12	7721	2337	1953	257	493.5	177.5	30	5	11	p38	9	M	First
13	7423	957	0	337	208.5		22	4	0	p38	9	M	First
14	1033	547	279	148	114.5	279	7	4	1	p38	9	M	First
15	3501	337	611	167	168.5	159	21	2	4	p38	9	M	First
16	8546	1667	2393	317	451	266.5	27	4	8	p38	9	M	First
17	6856	2573	2143	245	272.3333333	246	28	10	9	p38	9	M	First
18	7907	4567	4191	329	260.5	322	24	15	13	p38	9	M	First
19	4237	757	2699	223	378	184	19	2	14	p38	9	M	First
20	7281	850	1767	270	258	260	27	3	7	p38	9	M	First
21	8080	2303	0	385	541.5		21	4	0	p38	9	M	First
22	7472	1573	1230	287	342	327.5	26	4	4	p38	9	M	First
23	5846	267	2407	254	267	427	23	1	8	p38	9	M	First
24	4273	1303	1073	153	208	115.75	28	5	9	p38	9	M	First
25	7966	3346	2593	332	302.4	354.25	24	10	8	p38	9	M	First
26	8146	1720	4456	281	373.6666667	272	29	4	16	p38	9	M	First
27	9182	1133	2427	383	341	360.6666667	24	3	7	p38	9	M	First
28	2616	1317	1102	174	346	98	15	4	9	p38	9	M	First
29	8219	520	4632	342	164.5	309	24	3	15	p38	9	M	First
30	3646	1370	1096	182	178.5	274	20	7	4	p38	9	M	First
31	6947	0	3007	289		258	24	0	10	p38	9	M	First
32	2711	737	1552	181	145.5	246.5	15	5	8	p38	9	M	First
33	8636	4690	1192	375	430	215.5	23	10	5	p38	9	M	First
34	7989	3925	1040	444	491	347	18	8	3	p38	9	M	First
35	6890	673	3331	287	336.5	277.5	24	2	12	p38	9	M	First
36	5912	453	3878	282	453	311.3333333	21	1	12	p38	9	M	First
37	1438	136	0	131	68		11	2	0	p38	9	M	First
38	7726	3803	675	258	341.4	137	30	12	5	p38	9	M	First
39	8419	3966	1739	281	365.75	260.3333333	30	11	7	p38	9	M	First
40	7944	243	1790	294	243	245	27	1	7	p38	9	M	First
41	7528	1999	1575	260	283.8	187	29	7	8	p38	9	M	First
42	4375	0	1487	199		295.6666667	22	0	5	p38	9	M	First
43	8340	688	1629	321	229	271	26	3	6	p38	9	M	First
44	5591	2273	2553	224	278.5	182	25	9	14	p38	9	M	First
45	7193	1161	2267	218	284	197.3333333	33	4	13	p38	9	M	First
46	7611	1970	6482	331	427.25	338.25	23	5	19	p38	9	M	First
47	7151	1666	2854	286	365.25	267.6	25	5	10	p38	9	M	First
48	8246	1797	1680	284	299	413.5	29	6	5	p38	9	M	First
49	6662	0	720	256		280	26	0	3	p38	9	M	First
50	8850	1880	4426	246	313.3333333	250.3333333	36	6	17	p38	9	M	First
1	7033	430	2010	243	136	255	29	4	8	p39	17	F	First
2	6122	940	4295	170	235	168.6666667	36	4	26	p39	17	F	First
3	7461	583	3057	249	194.3333333	268.6	30	3	13	p39	17	F	First
4	7886	1172	1940	246	264	286	32	5	7	p39	17	F	First
5	8673	3090	1867	299	316.2	320.5	29	10	5	p39	17	F	First
6	8410	1017	2064	366	262	314	23	5	6	p39	17	F	First
7	8007	127	6477	276	127	276.75	29	1	22	p39	17	F	First
8	8230	2393	4774	329	399	367	25	6	13	p39	17	F	First
9	8526	391	403	258	391	403	33	1	1	p39	17	F	First
10	8643	4126	1886	393	544	318	22	7	6	p39	17	F	First
11	7774	1190	3240	251	372.5	220	31	3	15	p39	17	F	First
12	7329	283	3281	293	283	282	25	1	11	p39	17	F	First
13	7456	327	660	233	163.5	165	32	2	4	p39	17	F	First
14	7934	460	2934	256	230	199.6666667	31	2	13	p39	17	F	First
15	7578	1430	2407	223	254.6666667	238.5	34	6	10	p39	17	F	First
16	8270	413	757	285	137.6666667	151	29	3	5	p39	17	F	First
17	7129	1050	1800	230	201.6666667	249.75	31	5	8	p39	17	F	First
18	8490	4130	5290	314	268.5	378	27	17	14	p39	17	F	First
19	8016	1777	4652	229	277	169	35	8	18	p39	17	F	First
20	8209	357	3065	257	178.5	249.25	32	2	11	p39	17	F	First
21	7048	1366	1713	196	206	201.5	36	7	9	p39	17	F	First
22	7253	437	2123	250	218.5	345.6666667	29	2	7	p39	17	F	First
23	8491	0	1093	369		273.5	23	0	4	p39	17	F	First
24	8412	813	1769	382	406.5	244	22	2	7	p39	17	F	First
25	7243	630	4137	250	205.5	276.6	29	3	19	p39	17	F	First
26	6761	211	2800	218	211	161	31	1	14	p39	17	F	First
27	8072	2044	2336	269	351.5	273.5	30	7	8	p39	17	F	First
28	7836	340	3480	327	170	389.5	24	2	8	p39	17	F	First
29	8621	3010	3094	319	274.3333333	387	27	12	8	p39	17	F	First
30	8093	3893	2347	289	435	160	28	11	10	p39	17	F	First
31	7994	396	4012	250	198	267.3333333	32	2	15	p39	17	F	First
32	7200	1093	3437	195	216	209.5	37	5	19	p39	17	F	First
33	7616	3319	933	224	212	233	34	16	4	p39	17	F	First
34	7540	803	787	290	402	197	26	2	4	p39	17	F	First
35	7742	473	1604	242	237	229	32	2	7	p39	17	F	First
36	8088	600	987	270	300	239.3333333	30	2	4	p39	17	F	First
37	7984	1310	647	216	227.2	216	37	6	3	p39	17	F	First
38	7511	889	3323	242	154.6666667	341.3333333	31	5	12	p39	17	F	First
39	9569	1844	3490	1063	614.6666667	711.3333333	9	3	4	p39	17	F	First
40	8106	530	1440	246	265	145	33	2	7	p39	17	F	First
41	8218	2913	2409	249	254.75	260.6666667	33	11	10	p39	17	F	First
42	8982	230	4459	333	230	368	27	1	13	p39	17	F	First
43	8167	594	963	340	297	241	24	2	4	p39	17	F	First
44	7582	853	4856	271	152.5	286	28	5	17	p39	17	F	First
45	8034	2813	2536	243	271.25	245	33	10	11	p39	17	F	First
46	7410	2803	5317	218	253.6666667	239.3333333	34	10	23	p39	17	F	First
47	8265	1386	5012	344	495	280.4	24	3	18	p39	17	F	First
48	8316	1240	1660	277	240.5	321.5	30	5	5	p39	17	F	First
49	8798	1410	669	284	352.5	223	31	4	3	p39	17	F	First
50	8332	187	0	320	187		26	1	0	p39	17	F	First
1	8723	5068	760	349	411	380	25	11	2	p40	22	M	First
2	7202	573	3831	379	573	321.3333333	19	1	11	p40	22	M	First
3	8001	1093	305	400	319	152	20	3	2	p40	22	M	First
4	3152	940	695	263	313.3333333	231.6666667	12	3	3	p40	22	M	First
5	8424	3456	1380	443	380.6666667	460	19	8	3	p40	22	M	First
6	5653	2230	391	333	1115	195.5	17	2	2	p40	22	M	First
7	7420	1323	3355	285	242.6666667	335	26	5	9	p40	22	M	First
8	7466	1114	514	325	557	171	23	2	3	p40	22	M	First
9	5866	0	627	293		313.5	20	0	2	p40	22	M	First
10	7922	6528	944	528	684.6666667	332.5	15	9	3	p40	22	M	First
11	8187	723	2791	341	241	346.6666667	24	3	10	p40	22	M	First
12	6337	567	1943	276	567	280.5	23	1	7	p40	22	M	First
13	6839	847	694	380	282.3333333	347	18	3	2	p40	22	M	First
14	7923	2227	5076	377	384.3333333	427	21	6	14	p40	22	M	First
15	5859	1190	1913	308	222	313.75	19	6	6	p40	22	M	First
16	7668	3210	1847	307	463.75	308	25	6	6	p40	22	M	First
17	7258	2652	2923	269	318.25	292.25	27	8	10	p40	22	M	First
18	8660	6958	5544	394	533.25	396	22	16	14	p40	22	M	First
19	8212	5497	1289	373	388	377	22	14	4	p40	22	M	First
20	6401	0	1608	237		280	27	0	8	p40	22	M	First
21	7629	1296	893	332	324.5	446.5	23	4	2	p40	22	M	First
22	8283	3480	1149	394	1133	383.5	21	3	5	p40	22	M	First
23	7282	1808	1606	331	399.5	268	22	5	6	p40	22	M	First
24	8414	1156	1343	324	578	224	26	2	6	p40	22	M	First
25	7941	5405	377	331	396.8	377	24	13	1	p40	22	M	First
26	8489	2384	3407	293	298	300.75	29	8	10	p40	22	M	First
27	8508	3866	0	473	644.3333333		18	6	0	p40	22	M	First
28	6019	3070	993	231	521.25	195.5	26	7	6	p40	22	M	First
29	9005	5538	447	600	840.6	447	15	8	1	p40	22	M	First
30	6663	1447	1990	247	303	360.5	27	7	8	p40	22	M	First
31	7080	0	2307	295		251.3333333	24	0	8	p40	22	M	First
32	4257	1626	1159	284	309	290	15	6	4	p40	22	M	First
33	8352	5703	190	464	665.5	95	18	9	2	p40	22	M	First
34	2631	930	0	164	310		16	3	0	p40	22	M	First
35	6032	587	281	223	216	281	27	3	1	p40	22	M	First
36	6362	927	2116	303	463	352.5	21	2	6	p40	22	M	First
37	7184	2128	1393	327	238.3333333	697	22	8	2	p40	22	M	First
38	8052	4623	1536	350	373.2	256	23	13	6	p40	22	M	First
39	5028	3901	255	296	322.2	255	17	12	1	p40	22	M	First
40	7584	1073	487	361	358	243.5	21	3	2	p40	22	M	First
41	7194	4818	802	327	327.4285714	299.5	22	12	3	p40	22	M	First
42	8742	970	4332	397	323.3333333	444.25	22	3	10	p40	22	M	First
43	6974	70	254	332	70	254	21	1	1	p40	22	M	First
44	8871	2946	1718	386	792	344	23	4	5	p40	22	M	First
45	7983	3787	737	380	380.2857143	239	21	10	3	p40	22	M	First
46	7708	4673	4321	308	410.125	302	25	12	15	p40	22	M	First
47	8561	1700	1810	285	509.6666667	300.25	30	4	6	p40	22	M	First
48	6811	1823	0	454	912		15	2	0	p40	22	M	First
49	3850	0	410	226		205	17	0	2	p40	22	M	First
[truncated: 301 more rows]
