# Supplementary material for: Gaze behavior when looking at paintings may predict autistic traits
Source: Psych J. 2025 Jan 6;14(2):267–76. doi: 10.1002/pchj.810 (PMC11961244; doi:10.1002/pchj.810)
Supplement: Supplementary file 2 — Data S2. Supporting Information. [file PCHJ-14-267-s002.csv]

Stimuli	TFD	TFD_face	TFD_body	MFD	MFD_face	MFD_body	FC	FC_face	FC_body	Pid	ASD	Gender	Segment
1	8886	4730	453	296	314	227	30	15	2	p1	26	M	Second
2	7577	1773	3107	344	402	378.6666667	22	4	10	p1	26	M	Second
3	8391	1683	4854	336	561	324.25	25	3	15	p1	26	M	Second
4	8436	3792	1687	367	384.75	329	23	9	5	p1	26	M	Second
5	8704	3015	596	378	476.2	298	23	6	2	p1	26	M	Second
6	9107	1110	5724	414	370	391	22	3	13	p1	26	M	Second
7	3490	0	2170	205		233.6666667	17	0	11	p1	26	M	Second
8	8241	1540	3657	375	342	305	22	4	12	p1	26	M	Second
9	8586	290	0	330	290		26	1	0	p1	26	M	Second
10	9428	1283	4302	524	642	457	18	2	11	p1	26	M	Second
11	8701	370	4861	311	370	360.6666667	28	1	15	p1	26	M	Second
12	8093	0	494	337		147.5	24	0	3	p1	26	M	Second
13	9113	437	203	380	437	203	24	1	1	p1	26	M	Second
14	8130	4067	1157	478	444.3333333	258.5	17	8	4	p1	26	M	Second
15	8239	4856	0	343	397		24	13	0	p1	26	M	Second
16	9107	3874	423	350	525.3333333	212	26	9	2	p1	26	M	Second
17	9024	3287	3421	347	382.6666667	276.75	26	7	10	p1	26	M	Second
18	9499	8186	1983	679	799.6666667	397	14	10	5	p1	26	M	Second
19	8596	1350	5552	374	326.6666667	521.5	23	4	13	p1	26	M	Second
20	8893	183	807	318	183	269	28	1	3	p1	26	M	Second
21	8539	1513	2356	427	393	1178	20	4	2	p1	26	M	Second
22	8646	1753	1480	320	312.5	291	27	5	5	p1	26	M	Second
23	8097	1110	667	324	555	196.5	25	2	3	p1	26	M	Second
24	8893	247	2098	307	247	373.5	29	1	5	p1	26	M	Second
25	9115	3343	1485	456	480	185	20	7	7	p1	26	M	Second
26	9626	870	5961	688	435	1780	14	2	5	p1	26	M	Second
27	8650	566	1886	298	184	297.5	29	3	6	p1	26	M	Second
28	9660	477	0	1932	477		5	1	0	p1	26	M	Second
29	9713	6679	0	1943	3339.5		5	2	0	p1	26	M	Second
30	9186	2936	3450	353	579.6666667	334.5	26	7	9	p1	26	M	Second
31	8729	0	2228	459		239.6666667	19	0	8	p1	26	M	Second
32	9060	2241	4703	453	510.6666667	701.5	20	5	7	p1	26	M	Second
33	8707	2133	785	348	533.5	262	25	4	3	p1	26	M	Second
34	9263	790	46	441	395	46	21	2	1	p1	26	M	Second
35	8299	0	0	361			23	0	0	p1	26	M	Second
36	9566	1492	0	2392	1492		4	1	0	p1	26	M	Second
37	8839	2593	1070	327	305.1666667	357	27	9	3	p1	26	M	Second
38	8457	2090	2484	384	303.75	478.3333333	22	7	5	p1	26	M	Second
39	8207	4216	1570	357	448.2	215.75	23	8	7	p1	26	M	Second
40	9096	560	4983	303	164.5	271	30	3	15	p1	26	M	Second
41	8917	3176	2640	279	272.1666667	228.5	32	11	10	p1	26	M	Second
42	7453	1233	4237	266	230	223.75	28	4	16	p1	26	M	Second
43	9280	1507	1943	488	502.3333333	324	19	3	6	p1	26	M	Second
44	8406	3001	1746	420	511.6666667	349	20	6	5	p1	26	M	Second
45	9002	4243	2133	360	426	320.3333333	25	10	8	p1	26	M	Second
46	8620	2143	4056	297	290.25	226.5	29	8	18	p1	26	M	Second
47	8413	2356	3340	263	410	215.5	32	6	15	p1	26	M	Second
48	9338	4820	177	491	762	177	19	6	1	p1	26	M	Second
49	9619	250	460	874	250	230	11	1	2	p1	26	M	Second
50	8736	1795	1744	291	322.25	240.25	30	6	7	p1	26	M	Second
1	8377	3243	3633	270	335.5	307	31	10	13	p2	14	F	Second
2	8733	0	6020	460		688	19	0	11	p2	14	F	Second
3	7239	1054	1987	250	332.5	196.8571429	29	3	9	p2	14	F	Second
4	9058	0	0	755			12	0	0	p2	14	F	Second
5	8821	1647	2420	327	446	296.75	27	3	8	p2	14	F	Second
6	7266	1112	1613	220	191.4	182	33	6	8	p2	14	F	Second
7	7905	1500	4786	282	375	245.6666667	28	4	16	p2	14	F	Second
8	7679	1283	4655	320	256	466	24	5	10	p2	14	F	Second
9	6119	313	180	245	313	180	25	1	1	p2	14	F	Second
10	6594	240	501	200	120	158	33	2	3	p2	14	F	Second
11	6277	0	1574	273		200	23	0	6	p2	14	F	Second
12	7389	0	3247	231		255	32	0	13	p2	14	F	Second
13	7526	1537	377	251	422.6666667	377	30	4	1	p2	14	F	Second
14	7441	460	2600	298	460	321	25	1	8	p2	14	F	Second
15	7868	2882	523	281	368	176	28	9	3	p2	14	F	Second
16	8417	0	0	351			24	0	0	p2	14	F	Second
17	7909	290	4533	255	290	409.4	31	1	14	p2	14	F	Second
18	5077	3487	0	212	433.5		24	12	0	p2	14	F	Second
19	7733	1827	3987	276	382	262	28	5	15	p2	14	F	Second
20	8258	367	270	344	367	270	24	1	1	p2	14	F	Second
21	8273	554	650	276	277	325	30	2	2	p2	14	F	Second
22	8062	860	739	322	860	123	25	1	6	p2	14	F	Second
23	7210	293	567	225	293	567	32	1	1	p2	14	F	Second
24	8577	697	3092	277	697	286	31	1	11	p2	14	F	Second
25	8037	1913	2183	298	637.6666667	213.5	27	3	10	p2	14	F	Second
26	7275	1536	3445	251	384	240.4	29	4	14	p2	14	F	Second
27	7997	1000	477	276	333.3333333	238	29	3	2	p2	14	F	Second
28	6369	2318	1486	227	277.25	184.5	28	8	8	p2	14	F	Second
29	8345	3434	1677	278	309.4285714	223.5	30	11	6	p2	14	F	Second
30	6696	1618	3197	319	332.6666667	357	21	6	10	p2	14	F	Second
31	8080	0	3483	385		629.3333333	21	0	5	p2	14	F	Second
32	8161	3760	4274	628	940	348	13	4	8	p2	14	F	Second
33	8230	3923	1587	249	338.75	202	33	12	7	p2	14	F	Second
34	7282	533	0	243	178		30	3	0	p2	14	F	Second
35	8600	990	2567	331	335	642	26	3	4	p2	14	F	Second
36	7651	853	630	283	284	202.5	27	3	3	p2	14	F	Second
37	8012	0	550	286		275	28	0	2	p2	14	F	Second
38	8060	2541	2524	269	299	282.2	30	9	9	p2	14	F	Second
39	7363	1404	624	217	185	208	34	7	3	p2	14	F	Second
40	6880	280	0	275	280		25	1	0	p2	14	F	Second
41	6984	1640	1607	233	262.4	134	30	7	12	p2	14	F	Second
42	7321	320	1810	261	320	264.75	28	1	6	p2	14	F	Second
43	7493	273	1322	300	137	264	25	2	5	p2	14	F	Second
44	7276	1452	3204	260	357.3333333	267	28	4	12	p2	14	F	Second
45	8219	3080	363	283	440	181.5	29	7	2	p2	14	F	Second
46	8527	4003	3180	284	407.8333333	249.5	30	11	12	p2	14	F	Second
47	8323	3682	3110	277	318.8333333	283.5	30	11	11	p2	14	F	Second
48	8116	1990	0	312	332		26	6	0	p2	14	F	Second
49	8363	0	510	348		255	24	0	2	p2	14	F	Second
50	8157	697	926	326	348.5	392.5	25	2	3	p2	14	F	Second
1	8187	2160	2225	315	371	272	26	5	8	p3	10	F	Second
2	7136	1993	3253	310	332	327.6666667	23	6	11	p3	10	F	Second
3	8073	596	1363	404	298	373.5	20	2	3	p3	10	F	Second
4	7220	2479	1893	289	304.5	238.75	25	7	8	p3	10	F	Second
5	7703	1640	2613	285	301.3333333	299.5	27	5	9	p3	10	F	Second
6	7538	2438	3604	302	287	349.6	25	8	10	p3	10	F	Second
7	9390	0	5900	1878		1929.5	5	0	3	p3	10	F	Second
8	8031	1978	2473	365	375.75	309	22	5	8	p3	10	F	Second
9	7783	1380	3654	432	690	470.3333333	18	2	7	p3	10	F	Second
10	6783	4189	1403	339	432	281	20	10	5	p3	10	F	Second
11	7035	310	3020	306	155	338	23	2	9	p3	10	F	Second
12	8382	840	7035	559	840	586	15	1	12	p3	10	F	Second
13	7141	1413	2786	310	290.3333333	337.5	23	5	7	p3	10	F	Second
14	8106	1266	2263	289	288.5	248.6666667	28	4	8	p3	10	F	Second
15	8327	1014	1113	320	337.5	246.5	26	3	4	p3	10	F	Second
16	7450	2594	1833	339	329.5	348	22	8	5	p3	10	F	Second
17	8526	1856	3017	355	387	294	24	5	10	p3	10	F	Second
18	7396	3697	4906	284	282	289	26	13	17	p3	10	F	Second
19	9280	6024	2490	516	660.25	498	18	10	5	p3	10	F	Second
20	7857	230	2563	281	230	334.3333333	28	1	8	p3	10	F	Second
21	7698	1562	0	285	343		27	5	0	p3	10	F	Second
22	6960	998	753	366	333	321	19	3	3	p3	10	F	Second
23	7740	1277	1290	298	319	342.5	26	4	4	p3	10	F	Second
24	7827	2447	1935	326	489	251.5	24	5	7	p3	10	F	Second
25	8831	537	8071	883	537	725	10	1	8	p3	10	F	Second
26	8324	750	4847	347	250	351	24	3	13	p3	10	F	Second
27	7287	1690	4100	317	319	327	23	5	12	p3	10	F	Second
28	8596	4943	0	409	385.2		21	12	0	p3	10	F	Second
29	7667	3524	1837	274	307.8333333	255.5	28	11	8	p3	10	F	Second
30	7156	4024	1480	341	356.5	247	21	8	6	p3	10	F	Second
31	7427	0	6887	530		515.6666667	14	0	12	p3	10	F	Second
32	7013	1233	4250	351	616.5	398.6666667	20	2	12	p3	10	F	Second
33	6860	780	4197	286	265.5	294	24	3	14	p3	10	F	Second
34	7733	2054	597	322	513	298	24	4	2	p3	10	F	Second
35	7479	303	943	312	303	471.5	24	1	2	p3	10	F	Second
36	7968	223	1343	285	223	305.6666667	28	1	4	p3	10	F	Second
37	7861	3169	1197	302	259.75	298.5	26	12	4	p3	10	F	Second
38	8566	6956	533	504	433.25	266.5	17	11	2	p3	10	F	Second
39	7540	1790	1360	260	315.3333333	226.6666667	29	6	6	p3	10	F	Second
40	7116	833	3143	309	833	314.5	23	1	10	p3	10	F	Second
41	7849	5481	1176	327	353.8333333	224	24	16	5	p3	10	F	Second
42	7831	423	3656	461	423	370.25	17	1	9	p3	10	F	Second
43	8200	2357	1027	265	287	257	31	7	4	p3	10	F	Second
44	7317	780	1650	305	780	236	24	1	7	p3	10	F	Second
45	8397	1847	3147	336	368.25	212.6666667	25	5	11	p3	10	F	Second
46	8762	0	870	730		435	12	0	2	p3	10	F	Second
47	7163	1381	3833	326	345.25	383.1666667	22	4	11	p3	10	F	Second
48	7881	1653	503	394	733	252	20	3	2	p3	10	F	Second
49	7639	737	1087	255	246	291	30	3	4	p3	10	F	Second
50	8660	360	7085	361	360	426.2	24	1	18	p3	10	F	Second
1	6960	2923	2365	331	405	387	21	7	9	p4	20	F	Second
2	6374	0	6127	255		228.75	25	0	24	p4	20	F	Second
3	7280	2937	2113	251	402.75	211.5	29	9	10	p4	20	F	Second
4	7499	884	2423	300	179.5	343.5	25	4	8	p4	20	F	Second
5	7574	2847	1203	361	339.4	309	21	9	4	p4	20	F	Second
6	7940	1430	533	397	477	266.5	20	3	2	p4	20	F	Second
7	7686	1959	666	480	386.3333333	172	16	6	4	p4	20	F	Second
8	7036	1340	2840	261	252	463	27	6	10	p4	20	F	Second
9	7709	1437	2082	385	718.5	521	20	2	4	p4	20	F	Second
10	7505	4006	2244	375	438.6666667	315	20	9	7	p4	20	F	Second
11	7980	2169	2680	380	723	314	21	3	8	p4	20	F	Second
12	8345	2157	2353	397	539	351	21	4	6	p4	20	F	Second
13	6771	2354	0	294	476		23	5	0	p4	20	F	Second
14	6933	1546	3026	239	360	243.3333333	29	4	16	p4	20	F	Second
15	8505	492	2937	304	246	472	28	2	7	p4	20	F	Second
16	7070	1650	2210	236	376.6666667	355	30	4	10	p4	20	F	Second
17	7834	576	5537	326	288	454.3333333	24	2	16	p4	20	F	Second
18	8491	7007	3517	369	491.5	391	23	16	9	p4	20	F	Second
19	7060	2657	2570	252	399.6666667	194.5	28	8	13	p4	20	F	Second
20	8691	2797	690	435	548.5	230	20	4	3	p4	20	F	Second
21	6159	752	313	293	752	78.5	21	1	4	p4	20	F	Second
22	8423	2650	3201	562	952.5	425.5	15	4	6	p4	20	F	Second
23	8383	5826	480	559	857	240	15	7	2	p4	20	F	Second
24	8168	810	1988	314	270	268	26	3	8	p4	20	F	Second
25	7629	612	5133	293	204	378.3333333	26	3	16	p4	20	F	Second
26	8276	0	2334	394		258	21	0	8	p4	20	F	Second
27	7338	3745	854	262	316.6666667	257.5	28	11	3	p4	20	F	Second
28	6661	1280	1297	278	1280	225.6666667	24	1	5	p4	20	F	Second
29	7853	5119	1417	302	368.2	142	26	14	10	p4	20	F	Second
30	8016	3976	1164	321	393	146.3333333	25	11	7	p4	20	F	Second
31	5955	677	2339	221	338.5	195.6666667	27	2	12	p4	20	F	Second
32	8578	1313	3532	373	314	441.5	23	4	8	p4	20	F	Second
33	7980	3457	1616	363	794.3333333	277.5	22	4	9	p4	20	F	Second
34	8059	0	390	403		390	20	0	1	p4	20	F	Second
35	8633	1136	1270	375	465	498	23	3	3	p4	20	F	Second
36	6514	550	243	261	183	243	25	3	1	p4	20	F	Second
37	7695	1164	230	265	313.3333333	230	29	4	1	p4	20	F	Second
38	8176	4450	883	341	384.5	441.5	24	11	2	p4	20	F	Second
39	7189	477	2444	266	238.5	280.75	27	2	8	p4	20	F	Second
40	7903	183	1610	273	92	255	29	2	7	p4	20	F	Second
41	7715	3394	2054	297	468.75	450	26	8	6	p4	20	F	Second
42	7409	0	1973	353		334	21	0	6	p4	20	F	Second
43	7775	1289	720	251	429.6666667	180	31	3	4	p4	20	F	Second
44	7027	1307	3813	306	501.5	318	23	3	12	p4	20	F	Second
45	6589	693	3426	227	173.25	287.5	29	4	13	p4	20	F	Second
46	8486	1470	4933	369	367.5	269.75	23	4	16	p4	20	F	Second
47	8862	600	4271	466	187.5	478.8	19	3	9	p4	20	F	Second
48	7352	3663	500	432	691.5	125	17	5	4	p4	20	F	Second
49	5337	0	247	232		247	23	0	1	p4	20	F	Second
50	8085	5629	554	352	583	277	23	12	2	p4	20	F	Second
1	8153	3181	1477	371	255	738.5	22	13	2	p5	23	F	Second
2	7523	857	4544	289	286	257.25	26	3	17	p5	23	F	Second
3	9383	0	8626	1173		1112.5	8	0	7	p5	23	F	Second
4	8599	373	1614	573	373	538	15	1	3	p5	23	F	Second
5	7443	614	4030	298	307	412	25	2	13	p5	23	F	Second
6	5631	1287	1230	225	330.6666667	189.75	25	4	6	p5	23	F	Second
7	8957	0	4317	1120		1750.5	8	0	6	p5	23	F	Second
8	5663	2457	1527	210	328.25	183	27	7	8	p5	23	F	Second
9	7874	0	676	328		338	24	0	2	p5	23	F	Second
10	5436	3241	1409	340	1443	229	16	3	8	p5	23	F	Second
11	8984	1737	1373	599	531.5	162.5	15	3	6	p5	23	F	Second
12	6659	0	3977	230		227.6666667	29	0	15	p5	23	F	Second
13	8794	190	1600	628	190	373.5	14	1	4	p5	23	F	Second
14	7170	767	1763	287	148	357.5	25	4	5	p5	23	F	Second
15	7883	163	2977	272	163	176.6666667	29	1	14	p5	23	F	Second
16	5364	203	680	255	203	234.5	21	1	3	p5	23	F	Second
17	8331	297	3458	287	148.5	280.8	29	2	13	p5	23	F	Second
18	7094	3286	4564	338	287.5	326	21	10	14	p5	23	F	Second
19	7358	2166	2624	334	339	442.3333333	22	7	6	p5	23	F	Second
20	7852	123	1050	212	123	144	37	1	6	p5	23	F	Second
21	7057	1257	0	221	314		32	4	0	p5	23	F	Second
22	8017	547	2307	308	273.5	366	26	2	6	p5	23	F	Second
23	6660	0	287	230		287	29	0	1	p5	23	F	Second
24	7583	120	577	271	120	577	28	1	1	p5	23	F	Second
25	7801	1600	830	279	288.2	207.5	28	6	4	p5	23	F	Second
26	6723	220	1207	240	220	245.3333333	28	1	5	p5	23	F	Second
27	9259	647	2033	545	323.5	400.6666667	17	2	5	p5	23	F	Second
28	8935	0	1147	812		226	11	0	5	p5	23	F	Second
29	9859	1405	573	1408	468	287	7	3	2	p5	23	F	Second
30	7744	2803	2597	250	429	200.3333333	31	8	14	p5	23	F	Second
31	10016	0	0	10016			1	0	0	p5	23	F	Second
32	8407	2250	2610	525	276	386	16	8	5	p5	23	F	Second
33	6810	1737	1550	243	344.5	290	28	6	5	p5	23	F	Second
34	8424	8	0	468	8		18	1	0	p5	23	F	Second
35	9403	0	321	1175		321	8	0	1	p5	23	F	Second
36	6010	223	380	376	223	190	16	1	2	p5	23	F	Second
37	7340	937	0	306	468.5		24	2	0	p5	23	F	Second
38	7368	833	4540	295	202.6666667	405.7142857	25	4	11	p5	23	F	Second
39	7074	886	3567	372	266	465.6666667	19	4	7	p5	23	F	Second
40	8058	0	547	350		547	23	0	1	p5	23	F	Second
41	7695	3054	1168	240	276.5	228.3333333	32	11	5	p5	23	F	Second
42	8965	67	8383	1121	67	1515.666667	8	1	5	p5	23	F	Second
43	9215	1802	7283	922	600.6666667	1457	10	3	5	p5	23	F	Second
44	6920	1057	127	223	528.5	127	31	2	1	p5	23	F	Second
45	8203	1317	3530	241	253.25	249.6666667	34	5	14	p5	23	F	Second
46	8179	2372	6170	303	366.25	337.3333333	27	6	18	p5	23	F	Second
47	8546	910	6713	450	227.5	574.75	19	4	9	p5	23	F	Second
48	6271	240	633	330	240	633	19	1	1	p5	23	F	Second
49	7223	830	0	451	830		16	1	0	p5	23	F	Second
50	7402	350	2137	336	350	271	22	1	8	p5	23	F	Second
1	8317	2685	950	260	296	187.5	32	8	5	p6	23	F	Second
2	5090	2560	926	283	320	206.5	18	8	4	p6	23	F	Second
3	6879	567	3841	222	198.5	195.4	31	3	18	p6	23	F	Second
4	7220	1847	1647	344	540	185.6666667	21	4	6	p6	23	F	Second
5	6093	1257	2133	244	251.4	286.25	25	5	7	p6	23	F	Second
6	5255	1044	417	309	522	208	17	2	2	p6	23	F	Second
7	7255	310	3598	290	310	173.75	25	1	14	p6	23	F	Second
8	4400	1314	1327	259	474.5	221	17	3	6	p6	23	F	Second
9	3593	0	420	240		420	15	0	1	p6	23	F	Second
10	6809	903	1563	340	237	668.5	20	4	3	p6	23	F	Second
11	6144	1907	811	361	1907	203	17	1	4	p6	23	F	Second
12	6380	3233	153	399	808	153	16	4	1	p6	23	F	Second
13	7955	0	0	530			15	0	0	p6	23	F	Second
14	5796	2433	1266	276	273.3333333	248.3333333	21	8	5	p6	23	F	Second
15	7819	2650	1857	279	310	370.6666667	28	7	6	p6	23	F	Second
16	7919	1740	699	283	295	175	28	6	4	p6	23	F	Second
17	6073	1183	3500	264	591.5	244.4	23	2	16	p6	23	F	Second
18	7688	2123	3936	334	467.6666667	303	23	5	13	p6	23	F	Second
19	8018	3354	2330	286	316	311.6666667	28	11	8	p6	23	F	Second
20	7503	333	3616	221	166.5	215	34	2	15	p6	23	F	Second
21	6514	0	663	251		256.5	26	0	3	p6	23	F	Second
22	7288	1053	1711	364	526.5	346	20	2	5	p6	23	F	Second
23	7688	142	2653	296	142	663	26	1	4	p6	23	F	Second
24	6728	507	3445	249	507	282.5	27	1	12	p6	23	F	Second
25	6840	1460	2660	402	730	431.3333333	17	2	7	p6	23	F	Second
26	6774	786	3150	282	393	223.5	24	2	13	p6	23	F	Second
27	7057	1344	2987	261	303	256.5	27	4	11	p6	23	F	Second
28	7846	3573	2210	280	339	219	28	9	10	p6	23	F	Second
29	7253	2363	2486	269	361.2	255	27	7	9	p6	23	F	Second
30	9000	5611	2672	409	495.3333333	297	22	10	9	p6	23	F	Second
31	6346	0	1664	302		555	21	0	3	p6	23	F	Second
32	8390	1360	2016	300	273	255.5	28	5	8	p6	23	F	Second
33	7956	3075	0	295	309.4		27	9	0	p6	23	F	Second
34	5851	1227	457	217	245	228	27	5	2	p6	23	F	Second
35	8409	1877	1690	255	331.75	292	33	6	6	p6	23	F	Second
36	8623	0	0	1437			6	0	0	p6	23	F	Second
37	6589	1066	1444	235	211.5	251	28	5	6	p6	23	F	Second
38	7039	580	3454	220	142	249	32	4	13	p6	23	F	Second
39	8272	3320	450	414	508.5	225	20	5	2	p6	23	F	Second
40	6601	190	470	194	95	157	34	2	3	p6	23	F	Second
41	6611	2322	1670	287	294	334	23	7	5	p6	23	F	Second
42	6995	1297	2341	280	1297	229	25	1	10	p6	23	F	Second
43	5454	1293	1820	287	376.5	260	19	3	7	p6	23	F	Second
44	8634	2273	2073	454	568	259	19	4	8	p6	23	F	Second
45	5284	849	2227	252	283	227	21	3	9	p6	23	F	Second
46	7775	3567	5358	353	457.4	325.75	22	8	15	p6	23	F	Second
47	7115	2151	2922	296	397.6666667	253.25	24	5	10	p6	23	F	Second
48	6610	1920	1230	287	363.5	307.5	23	5	4	p6	23	F	Second
49	5137	296	107	395	148	107	13	2	1	p6	23	F	Second
50	6399	516	1950	221	258	283.3333333	29	2	7	p6	23	F	Second
1	8706	4970	1507	363	461.5	301	24	10	5	p7	19	M	Second
2	8038	1480	6198	365	247	443	22	6	14	p7	19	M	Second
3	8377	219	4056	289	219	335.6666667	29	1	12	p7	19	M	Second
4	8350	2150	3590	309	362.5	376.1666667	27	6	10	p7	19	M	Second
5	9304	721	1304	372	360.5	379.5	25	2	4	p7	19	M	Second
6	1607	490	163	230	163.3333333	82	7	3	2	p7	19	M	Second
7	4179	248	2567	299	248	482.25	14	1	6	p7	19	M	Second
8	4560	2525	1163	240	352.3333333	194	19	7	6	p7	19	M	Second
9	8099	0	720	300		360	27	0	2	p7	19	M	Second
10	8297	1236	2689	277	352.5	245	30	3	11	p7	19	M	Second
11	6081	0	4253	290		324	21	0	13	p7	19	M	Second
12	8213	0	503	456		252	18	0	2	p7	19	M	Second
13	7673	0	56	365		56	21	0	1	p7	19	M	Second
14	9100	2086	1900	364	347.6666667	382.5	25	6	5	p7	19	M	Second
15	8919	2581	1524	279	350.6666667	182.25	32	8	7	p7	19	M	Second
16	8996	460	4130	450	460	375	20	1	11	p7	19	M	Second
17	3659	223	1407	261	223	287	14	1	5	p7	19	M	Second
18	9643	7872	2728	964	984	546	10	8	5	p7	19	M	Second
19	9117	6304	1136	365	474.25	247	25	15	4	p7	19	M	Second
20	9089	700	1518	337	350	304	27	2	5	p7	19	M	Second
21	3940	0	257	207		257	19	0	1	p7	19	M	Second
22	9633	2096	470	1605	2096	470	6	1	1	p7	19	M	Second
23	8141	343	1544	313	343	318.5	26	1	5	p7	19	M	Second
24	9266	503	3817	320	503	342.5	29	1	10	p7	19	M	Second
25	7801	3643	780	244	264.4	195	32	14	4	p7	19	M	Second
26	5442	777	2088	272	388.5	314.75	20	2	7	p7	19	M	Second
27	8803	1213	3381	275	606.5	260	32	2	13	p7	19	M	Second
28	8883	3337	1067	370	385.75	533	24	7	2	p7	19	M	Second
29	8914	2383	3258	330	307	423.5	27	7	8	p7	19	M	Second
30	8195	1140	2083	341	317	390	24	3	5	p7	19	M	Second
31	8432	0	4736	383		408.3333333	22	0	12	p7	19	M	Second
32	9447	1740	3122	525	372.25	339	18	5	7	p7	19	M	Second
33	5225	1699	980	275	424.75	238.6666667	19	4	4	p7	19	M	Second
34	6993	1317	0	350	658		20	2	0	p7	19	M	Second
35	3460	0	0	231			15	0	0	p7	19	M	Second
36	9619	0	463	874		232	11	0	2	p7	19	M	Second
37	7208	2840	0	249	227.4		29	11	0	p7	19	M	Second
38	7929	4145	1080	317	324.5	360	25	13	3	p7	19	M	Second
39	8488	2660	607	354	515.6666667	202.3333333	24	5	3	p7	19	M	Second
40	8878	0	1597	269		177.5	33	0	7	p7	19	M	Second
41	8860	2660	1924	369	334	370	24	7	5	p7	19	M	Second
42	8293	171	2117	286	171	389.3333333	29	1	7	p7	19	M	Second
43	8814	1298	1250	383	333	312	23	4	4	p7	19	M	Second
44	8648	547	1718	320	273	215	27	2	8	p7	19	M	Second
45	8223	258	2300	316	129	312.3333333	26	2	6	p7	19	M	Second
46	6549	2603	320	252	259	320	26	9	1	p7	19	M	Second
47	8629	1024	4058	261	256	259.4	33	4	15	p7	19	M	Second
48	8645	4079	0	540	1002		16	4	0	p7	19	M	Second
49	9805	553	0	1401	553		7	1	0	p7	19	M	Second
50	8697	1843	2601	311	313.3333333	372.3333333	28	6	8	p7	19	M	Second
1	7733	4713	1563	351	492.5	229	22	11	5	p8	16	F	Second
2	8073	500	6570	336	500	348	24	1	20	p8	16	F	Second
3	7822	1383	3374	313	384	279.3333333	25	4	12	p8	16	F	Second
4	9311	1443	3061	621	481	612.2	15	3	5	p8	16	F	Second
5	9413	2147	1813	495	407	275.6666667	19	6	6	p8	16	F	Second
6	6143	643	1786	256	322	297.5	24	2	6	p8	16	F	Second
7	9016	0	3864	644		1181	14	0	4	p8	16	F	Second
8	8977	2606	557	528	428	278	17	5	2	p8	16	F	Second
9	6458	2484	960	269	750	259	24	4	4	p8	16	F	Second
10	8475	2733	3167	326	263.3333333	362	26	9	9	p8	16	F	Second
11	7714	543	3563	309	181	432	25	3	8	p8	16	F	Second
12	9024	2967	2893	902	989	467.5	10	3	5	p8	16	F	Second
13	8936	0	0	559			16	0	0	p8	16	F	Second
14	8417	3600	1707	301	403.6666667	267	28	9	7	p8	16	F	Second
15	8059	1003	2648	366	201	448.6666667	22	5	5	p8	16	F	Second
16	8102	4177	1194	477	1459	497.5	17	3	3	p8	16	F	Second
17	8635	3852	3150	345	459.75	287.2	25	8	11	p8	16	F	Second
18	7916	6133	3701	247	245.25	231	32	24	16	p8	16	F	Second
19	8980	3518	3622	345	314	291.6666667	26	11	9	p8	16	F	Second
20	6813	0	110	235		110	29	0	1	p8	16	F	Second
21	7395	2800	0	462	557.5		16	5	0	p8	16	F	Second
22	8385	3885	989	559	1082	494.5	15	4	2	p8	16	F	Second
23	8139	0	0	388			21	0	0	p8	16	F	Second
24	8888	0	4664	523		458.5	17	0	8	p8	16	F	Second
25	8550	717	6614	534	358	457.5	16	2	13	p8	16	F	Second
26	8129	0	3933	313		358	26	0	11	p8	16	F	Second
27	8530	1554	2683	267	348.3333333	276.5	32	4	11	p8	16	F	Second
28	8186	1450	1730	303	318.75	288.5	27	5	6	p8	16	F	Second
29	8903	311	3382	371	155.5	373.5	24	2	10	p8	16	F	Second
30	9216	703	3474	329	234	388	28	3	7	p8	16	F	Second
31	7292	0	0	456			16	0	0	p8	16	F	Second
32	8713	3118	2581	484	405.3333333	430	18	8	6	p8	16	F	Second
33	9410	2751	423	523	687.75	212	18	4	2	p8	16	F	Second
34	8109	187	2877	300	187	320	27	1	9	p8	16	F	Second
35	8755	1620	2813	381	810	352	23	2	8	p8	16	F	Second
36	8536	0	0	371			23	0	0	p8	16	F	Second
37	6087	2354	633	277	329.3333333	122.3333333	22	7	5	p8	16	F	Second
38	7923	3618	987	344	315.75	196.3333333	23	12	5	p8	16	F	Second
39	8406	3799	363	420	465	181.5	20	7	2	p8	16	F	Second
40	8191	367	1119	264	367	279.5	31	1	4	p8	16	F	Second
41	8975	4352	963	374	382	371	24	13	3	p8	16	F	Second
42	8756	217	2397	302	217	275.25	29	1	10	p8	16	F	Second
43	8281	1891	469	319	443	235	26	4	2	p8	16	F	Second
44	9300	1757	7543	581	481	580	16	3	13	p8	16	F	Second
45	8949	217	2379	320	217	462.3333333	28	1	6	p8	16	F	Second
46	6260	1003	5077	368	334.3333333	366	17	3	11	p8	16	F	Second
47	8436	0	6552	324		367.1666667	26	0	20	p8	16	F	Second
48	8684	1220	0	668	1220		13	1	0	p8	16	F	Second
49	7757	370	1606	277	370	332.6666667	28	1	7	p8	16	F	Second
50	8729	0	1063	380		299	23	0	4	p8	16	F	Second
1	7883	1617	4564	358	404	436.6666667	22	4	12	p9	23	F	Second
2	8263	2138	3117	331	713	221	25	3	13	p9	23	F	Second
3	8523	227	3513	355	227	287.6666667	24	1	12	p9	23	F	Second
4	5883	1460	3254	490	730	470	12	2	7	p9	23	F	Second
5	8520	3287	3659	304	481	265.8333333	28	7	15	p9	23	F	Second
6	8826	2868	2340	294	345	245.1666667	30	9	10	p9	23	F	Second
7	8493	1923	4613	404	369	461	21	5	10	p9	23	F	Second
8	7528	1096	2023	327	317.5	337	23	3	6	p9	23	F	Second
9	8689	0	2145	334		385.3333333	26	0	5	p9	23	F	Second
10	7652	1072	2357	383	536	328	20	2	7	p9	23	F	Second
11	7443	573	4953	338	286.5	354.6666667	22	2	14	p9	23	F	Second
12	8963	927	2460	407	463	266.5	22	2	7	p9	23	F	Second
13	6936	350	440	315	350	220	22	1	2	p9	23	F	Second
14	8160	1950	2143	371	975	238	22	2	9	p9	23	F	Second
15	8310	3039	2490	361	519.5	356	23	9	7	p9	23	F	Second
16	9116	2499	1260	396	489.3333333	340	23	5	4	p9	23	F	Second
17	8889	1295	4240	370	431.6666667	317.8	24	3	13	p9	23	F	Second
18	6296	2950	3740	286	267.5	249	22	9	15	p9	23	F	Second
19	6071	4187	933	253	275	173.3333333	24	15	5	p9	23	F	Second
20	7263	0	0	279			26	0	0	p9	23	F	Second
21	7743	1004	1410	369	502	364	21	2	4	p9	23	F	Second
22	6664	1697	1464	303	357	308.5	22	5	5	p9	23	F	Second
23	6834	1017	2233	402	509	324	17	2	7	p9	23	F	Second
24	8545	277	2148	285	277	244.5	30	1	8	p9	23	F	Second
25	8789	3717	4095	382	535.2	308.5	23	7	12	p9	23	F	Second
26	8479	673	2389	326	224.3333333	300	26	3	8	p9	23	F	Second
27	8174	0	6050	511		666	16	0	9	p9	23	F	Second
28	7673	2716	1320	284	315.5	264	27	9	5	p9	23	F	Second
29	8163	620	5540	340	206.6666667	346	24	3	16	p9	23	F	Second
30	8643	357	4914	332	357	401	26	1	14	p9	23	F	Second
31	5090	0	895	339		255	15	0	4	p9	23	F	Second
32	8873	293	2450	355	147	329.5	25	2	7	p9	23	F	Second
33	8800	2766	1813	338	274.2857143	231.6666667	26	10	7	p9	23	F	Second
34	5331	770	467	410	770	467	13	1	1	p9	23	F	Second
35	7812	1257	403	372	419	403	21	3	1	p9	23	F	Second
36	6701	633	1278	335	633	267	20	1	5	p9	23	F	Second
37	8200	1600	233	328	303.5	233	25	5	1	p9	23	F	Second
38	8008	3477	1709	348	349.3333333	350.6666667	23	10	5	p9	23	F	Second
39	6774	543	952	339	543	317	20	1	3	p9	23	F	Second
40	7136	665	833	297	332.5	344	24	2	3	p9	23	F	Second
41	9266	2137	4056	463	277.75	536	20	7	6	p9	23	F	Second
42	8561	1512	3731	408	252.75	304	21	5	10	p9	23	F	Second
43	8280	0	994	345		199	24	0	5	p9	23	F	Second
44	9075	2703	2631	363	541	329	25	5	8	p9	23	F	Second
45	8399	160	4350	382	160	483.3333333	22	1	9	p9	23	F	Second
46	9154	2574	6784	327	374.8333333	254.75	28	7	22	p9	23	F	Second
47	9263	787	6065	356	393.5	355.4	26	2	17	p9	23	F	Second
48	8571	2573	1256	451	864	314.5	19	3	4	p9	23	F	Second
49	7383	1177	0	434	419		17	3	0	p9	23	F	Second
50	8686	0	3470	414		404	21	0	8	p9	23	F	Second
1	8323	1567	2643	252	232.5	272.6666667	33	7	9	p10	12	F	Second
2	8586	1354	5129	253	219	274.3333333	34	6	20	p10	12	F	Second
3	8094	1737	3897	289	354.3333333	295.5	28	5	14	p10	12	F	Second
4	8453	3327	3006	338	413	291.5	25	8	8	p10	12	F	Second
5	8040	237	2200	259	237	332.75	31	1	6	p10	12	F	Second
6	8076	1285	3590	278	218.2	285.8	29	6	12	p10	12	F	Second
7	7833	520	4823	261	260	286	30	2	19	p10	12	F	Second
8	8859	3393	2853	341	477	317	26	6	9	p10	12	F	Second
9	8006	0	0	267			30	0	0	p10	12	F	Second
10	8559	0	4727	428		710.5	20	0	8	p10	12	F	Second
11	8654	1103	1694	288	551.5	259	30	2	7	p10	12	F	Second
12	8189	2540	1413	264	322.5	230	31	8	8	p10	12	F	Second
13	8239	360	3098	294	360	260.5	28	1	9	p10	12	F	Second
14	8061	5312	773	322	662.3333333	193.5	25	10	4	p10	12	F	Second
15	8156	700	1760	240	235.5	293	34	3	6	p10	12	F	Second
16	8061	1170	500	269	320.5	166.6666667	30	3	3	p10	12	F	Second
17	8502	503	3464	258	252	269.2	33	2	13	p10	12	F	Second
18	8001	5614	4185	320	329.3333333	322	25	18	13	p10	12	F	Second
19	8661	4491	1197	346	373.25	239	25	12	5	p10	12	F	Second
20	8504	0	83	293		83	29	0	1	p10	12	F	Second
21	8419	2430	827	210	268.5	276	40	9	3	p10	12	F	Second
22	7620	2247	2047	224	281	211.6666667	34	8	9	p10	12	F	Second
23	8359	1980	454	322	582	151	26	3	3	p10	12	F	Second
24	8164	0	2913	292		255.6666667	28	0	13	p10	12	F	Second
25	8196	1233	1650	273	361	230.5	30	3	7	p10	12	F	Second
26	8304	828	3483	237	165.6	270.2	35	5	14	p10	12	F	Second
27	8282	1780	861	259	246.6666667	215	32	7	4	p10	12	F	Second
28	8621	2179	1577	269	263	315	32	10	5	p10	12	F	Second
29	8334	1037	2226	231	187	247.5	36	6	9	p10	12	F	Second
30	8274	2714	2027	276	291	253	30	9	8	p10	12	F	Second
31	8136	0	2016	325		415	25	0	6	p10	12	F	Second
32	8191	2831	2603	234	269	259.3333333	35	11	11	p10	12	F	Second
33	8068	2544	3280	310	411.6	353	26	6	9	p10	12	F	Second
34	8393	125	0	350	125		24	1	0	p10	12	F	Second
35	8346	1073	697	245	167.3333333	206.5	34	6	3	p10	12	F	Second
36	8237	0	1097	257		274	32	0	4	p10	12	F	Second
37	7973	1953	807	234	169.75	269	34	10	3	p10	12	F	Second
38	8029	2484	2615	259	299.5	271.8	31	8	10	p10	12	F	Second
39	7788	2232	2857	243	260.5	266	32	8	11	p10	12	F	Second
40	8125	413	110	254	413	110	32	1	1	p10	12	F	Second
41	8409	3349	1039	234	313.2857143	194	36	11	6	p10	12	F	Second
42	7925	1177	2037	240	330.6666667	284	33	4	9	p10	12	F	Second
43	8151	1237	773	291	514.5	258	28	3	3	p10	12	F	Second
44	8990	3207	4060	333	816.3333333	312	27	5	13	p10	12	F	Second
45	8759	1517	503	337	233.6	251.5	26	7	2	p10	12	F	Second
46	8930	2913	4993	308	416.1428571	253.6666667	29	7	17	p10	12	F	Second
47	8568	5023	1572	295	401.6666667	223	29	14	7	p10	12	F	Second
48	8470	1390	1237	257	286.5	226.5	33	5	6	p10	12	F	Second
49	8340	677	1750	309	338.5	574.5	27	2	3	p10	12	F	Second
50	8606	0	1583	269		264	32	0	6	p10	12	F	Second
1	7571	1193	6168	291	298.5	232	26	4	20	p11	25	F	Second
2	5729	1407	3386	239	281	202.25	24	5	17	p11	25	F	Second
3	2401	0	2148	185		216.5	13	0	12	p11	25	F	Second
4	2457	0	1303	164		191.3333333	15	0	7	p11	25	F	Second
5	3616	177	2000	301	177	224.3333333	12	1	7	p11	25	F	Second
6	5746	684	2283	185	178.3333333	179.5	31	4	12	p11	25	F	Second
7	4482	0	2642	299		220	15	0	12	p11	25	F	Second
8	1697	853	390	170	251	130	10	4	3	p11	25	F	Second
9	3063	544	307	236	272	307	13	2	1	p11	25	F	Second
10	3377	110	2693	422	110	539	8	1	5	p11	25	F	Second
11	4473	333	2166	263	333	210.5	17	1	10	p11	25	F	Second
12	2487	0	377	311		188.5	8	0	2	p11	25	F	Second
13	7743	1936	1399	298	530	313	26	3	4	p11	25	F	Second
14	5066	187	3746	230	187	215.6666667	22	1	15	p11	25	F	Second
15	5847	466	1096	225	233	205.3333333	26	2	6	p11	25	F	Second
16	4351	1570	1970	229	393	246	19	4	8	p11	25	F	Second
17	7325	3064	1936	349	474.5	401.6666667	21	6	5	p11	25	F	Second
18	1508	937	633	151	169.6666667	158	10	6	4	p11	25	F	Second
19	5003	1610	2807	263	283	353.5	19	7	9	p11	25	F	Second
20	4398	293	1636	220	293	192	20	1	8	p11	25	F	Second
21	6931	0	117	365		117	19	0	1	p11	25	F	Second
22	4083	230	1700	272	230	268.5	15	1	6	p11	25	F	Second
23	4234	230	1467	235	230	269.5	18	1	5	p11	25	F	Second
24	1237	0	360	155		180	8	0	2	p11	25	F	Second
25	8329	3236	3426	269	479	202.5	31	7	17	p11	25	F	Second
26	7704	1899	2648	285	274.3333333	331	27	6	8	p11	25	F	Second
27	9146	173	4580	436	173	450.5	21	1	10	p11	25	F	Second
28	7643	1214	1124	364	311.6666667	179.6666667	21	4	6	p11	25	F	Second
29	4185	757	2339	199	378.5	167	21	2	14	p11	25	F	Second
30	603	0	603	201		201	3	0	3	p11	25	F	Second
31	399	0	250	133		125	3	0	2	p11	25	F	Second
32	6260	2906	2551	209	305	183.5	30	11	14	p11	25	F	Second
33	3893	213	2397	243	213	313.6666667	16	1	11	p11	25	F	Second
34	2972	0	103	270		103	11	0	1	p11	25	F	Second
35	5938	827	3998	330	275.6666667	300.5	18	3	11	p11	25	F	Second
36	6324	707	916	204	353	178	31	2	5	p11	25	F	Second
37	1823	0	0	182			10	0	0	p11	25	F	Second
38	4443	290	1087	404	290	198.5	11	1	5	p11	25	F	Second
39	6825	1644	2023	253	268.25	187.75	27	6	11	p11	25	F	Second
40	1449	0	177	145		177	10	0	1	p11	25	F	Second
41	2530	1271	980	158	225	140	16	6	7	p11	25	F	Second
42	7617	237	2203	282	237	269.6666667	27	1	7	p11	25	F	Second
43	7123	283	3553	310	283	508	23	1	7	p11	25	F	Second
44	8408	0	3107	701		518	12	0	6	p11	25	F	Second
45	2452	223	864	204	112	432	12	2	2	p11	25	F	Second
46	6917	1530	4366	231	193.5714286	249.25	30	8	16	p11	25	F	Second
47	3078	93	711	280	93	217	11	1	3	p11	25	F	Second
48	3033	373	917	233	373	458	13	1	2	p11	25	F	Second
49	3340	0	260	239		260	14	0	1	p11	25	F	Second
50	5275	1504	2632	229	268.6666667	240.75	23	5	12	p11	25	F	Second
1	1337	787	480	334	393	480	4	2	1	p12	15	F	Second
2	6801	80	4292	309	80	365.5	22	1	15	p12	15	F	Second
3	7474	477	2048	277	477	205.75	27	1	9	p12	15	F	Second
4	8037	2381	3724	298	297.75	377.75	27	9	9	p12	15	F	Second
5	4377	1286	370	398	333.3333333	185	11	4	2	p12	15	F	Second
6	6693	1023	723	418	178	362	16	5	2	p12	15	F	Second
7	7808	1753	4341	260	280	248.5	30	5	17	p12	15	F	Second
8	7413	0	2353	285		285.5	26	0	8	p12	15	F	Second
9	7453	0	1165	276		217.3333333	27	0	5	p12	15	F	Second
10	3563	120	3103	255	120	282	14	1	11	p12	15	F	Second
11	7513	183	3126	235	183	192.3333333	32	1	15	p12	15	F	Second
12	6113	2116	1333	306	377	262	20	6	5	p12	15	F	Second
13	5559	0	437	265		437	21	0	1	p12	15	F	Second
14	5408	1611	2183	318	537	258.3333333	17	3	8	p12	15	F	Second
15	6208	283	723	345	283	246	18	1	3	p12	15	F	Second
16	4820	1827	1643	268	485.3333333	182.5	18	5	9	p12	15	F	Second
17	7519	0	2584	313		287.5	24	0	9	p12	15	F	Second
18	6970	2777	4526	348	593	348	20	6	13	p12	15	F	Second
19	6443	2439	3257	280	374.25	364.3333333	23	7	11	p12	15	F	Second
20	6304	0	1117	300		279	21	0	4	p12	15	F	Second
21	7173	153	1597	276	153	218.75	26	1	7	p12	15	F	Second
22	6566	350	1993	410	350	399	16	1	5	p12	15	F	Second
23	5990	0	679	315		277.5	19	0	3	p12	15	F	Second
24	7330	0	3557	244		244.8	30	0	15	p12	15	F	Second
25	7138	1286	2053	275	286.3333333	262.6666667	26	5	8	p12	15	F	Second
26	5480	2162	1123	261	308.8571429	272	21	7	5	p12	15	F	Second
27	7188	137	5712	299	137	251	24	1	18	p12	15	F	Second
28	5810	1167	646	277	291.5	225	21	4	3	p12	15	F	Second
29	7510	359	1928	289	179.5	321.5	26	2	6	p12	15	F	Second
30	7381	1384	4227	273	241.6666667	261.5	27	5	17	p12	15	F	Second
31	2457	0	310	205		155	12	0	2	p12	15	F	Second
32	5335	1333	3189	281	245.5	293	19	6	10	p12	15	F	Second
33	7070	2413	1447	321	348.6	259.25	22	8	5	p12	15	F	Second
34	7084	2593	3193	262	288	290	27	9	11	p12	15	F	Second
35	7973	223	4007	420	223	345	19	1	10	p12	15	F	Second
36	7688	265	314	320	265	157	24	1	2	p12	15	F	Second
37	8465	2255	1614	265	285.4	323	32	9	5	p12	15	F	Second
38	3639	562	890	214	151.5	182	17	4	5	p12	15	F	Second
39	6812	2220	2510	296	265.6666667	237.5	23	6	10	p12	15	F	Second
40	7421	0	624	309		180	24	0	3	p12	15	F	Second
41	6990	5189	1450	259	274.375	179.3333333	27	19	7	p12	15	F	Second
42	5363	297	2652	255	297	211.25	21	1	11	p12	15	F	Second
43	6087	287	3537	290	287	354	21	1	10	p12	15	F	Second
44	2550	756	552	182	140.5	276	14	5	2	p12	15	F	Second
45	8010	1282	1533	286	427.3333333	218.3333333	28	3	6	p12	15	F	Second
46	5930	1007	2383	349	214.5	174	17	4	10	p12	15	F	Second
47	7708	1304	3666	308	416	299	25	3	12	p12	15	F	Second
48	4628	167	1733	289	83	433	16	2	4	p12	15	F	Second
49	6810	0	633	681		633	10	0	1	p12	15	F	Second
50	7005	0	1237	292		232.3333333	24	0	5	p12	15	F	Second
1	3247	167	1440	171	83	221.6666667	19	2	7	p13	17	F	Second
2	6696	0	5079	239		299.6666667	28	0	22	p13	17	F	Second
3	4925	520	2673	197	260	241.75	25	2	13	p13	17	F	Second
4	4883	0	2217	203		168	24	0	9	p13	17	F	Second
5	8360	2076	850	322	381.25	183.3333333	26	6	5	p13	17	F	Second
6	4210	280	1993	175	140	197.8333333	24	2	10	p13	17	F	Second
7	4004	0	1490	167		132.5	24	0	10	p13	17	F	Second
8	2643	153	1137	126	153	103	21	1	11	p13	17	F	Second
9	5018	77	437	148	77	218	34	1	2	p13	17	F	Second
10	3874	0	2484	149		95	26	0	20	p13	17	F	Second
11	2562	0	622	160		207	16	0	3	p13	17	F	Second
12	7019	0	5680	213		294.5	33	0	24	p13	17	F	Second
13	7054	0	5384	294		366	24	0	14	p13	17	F	Second
14	5907	0	3771	185		163.5	32	0	21	p13	17	F	Second
15	4669	0	3272	133		146	35	0	22	p13	17	F	Second
16	7277	397	1757	280	397	253.6666667	26	1	10	p13	17	F	Second
17	3347	97	890	139	97	118	24	1	7	p13	17	F	Second
18	4751	990	4137	144	198.6666667	138	33	7	30	p13	17	F	Second
19	6142	343	5446	198	172	201.25	31	2	27	p13	17	F	Second
20	4647	0	0	126			37	0	0	p13	17	F	Second
21	7580	458	450	230	152.6666667	450	33	3	1	p13	17	F	Second
22	5738	610	2132	205	203	287.3333333	28	3	10	p13	17	F	Second
23	6573	329	1163	253	329	233	26	1	5	p13	17	F	Second
24	6242	0	1680	184		221	34	0	8	p13	17	F	Second
25	3367	60	983	140	60	96.5	24	1	9	p13	17	F	Second
26	5141	90	1460	214	90	127	24	1	12	p13	17	F	Second
27	6007	0	4187	222		291.6666667	27	0	16	p13	17	F	Second
28	5490	0	2893	211		206.5	26	0	14	p13	17	F	Second
29	5540	367	3760	252	367	342	22	1	11	p13	17	F	Second
30	8966	1160	1747	527	1160	237.5	17	1	6	p13	17	F	Second
31	3580	0	930	138		196.6666667	26	0	4	p13	17	F	Second
32	5881	0	1398	203		136	29	0	10	p13	17	F	Second
33	3183	440	1949	110	110	101.8	29	4	18	p13	17	F	Second
34	3636	0	777	117		129	31	0	6	p13	17	F	Second
35	4981	698	80	156	116	80	32	6	1	p13	17	F	Second
36	7301	0	0	292			25	0	0	p13	17	F	Second
37	4032	0	345	144		345	28	0	1	p13	17	F	Second
38	7737	0	7575	309		344	25	0	24	p13	17	F	Second
39	3136	0	1277	165		159.5	19	0	7	p13	17	F	Second
40	4573	0	410	152		205	30	0	2	p13	17	F	Second
41	7403	0	1527	247		184.3333333	30	0	7	p13	17	F	Second
42	4520	0	2597	174		196.6666667	26	0	15	p13	17	F	Second
43	2340	0	677	138		135	17	0	5	p13	17	F	Second
44	4977	63	4390	191	63	219	26	1	20	p13	17	F	Second
45	4084	223	2920	163	111.5	179	25	2	16	p13	17	F	Second
46	8053	1560	5312	288	319.75	290.25	28	5	19	p13	17	F	Second
47	5780	270	4978	199	135	269.2	29	2	21	p13	17	F	Second
48	7740	0	0	337			23	0	0	p13	17	F	Second
49	4746	42	434	206	42	144.6666667	23	1	3	p13	17	F	Second
50	5086	160	3089	188	160	158.6	27	1	17	p13	17	F	Second
1	6912	1837	1062	276	258.5	314.6666667	25	7	4	p14	15	F	Second
2	7446	1214	4704	298	303	262.25	25	4	16	p14	15	F	Second
3	6891	1614	1957	222	245.75	206.4	31	7	9	p14	15	F	Second
4	7790	3996	1830	556	982.3333333	610	14	5	3	p14	15	F	Second
5	7450	247	1181	276	247	221.75	27	1	5	p14	15	F	Second
6	5213	590	736	217	196.6666667	270	24	3	3	p14	15	F	Second
7	6902	0	1850	345		370	20	0	5	p14	15	F	Second
8	6373	1020	686	255	275.5	229	25	4	3	p14	15	F	Second
9	6430	0	277	268		277	24	0	1	p14	15	F	Second
10	5546	0	1643	241		205	23	0	8	p14	15	F	Second
11	8259	230	2147	306	230	298	27	1	7	p14	15	F	Second
12	6915	800	0	407	267		17	3	0	p14	15	F	Second
13	7978	595	487	285	205.5	487	28	3	1	p14	15	F	Second
14	7160	1520	410	298	333.5	205	24	5	2	p14	15	F	Second
15	6661	710	2797	317	710	370	21	1	8	p14	15	F	Second
16	7743	1223	0	337	612		23	2	0	p14	15	F	Second
17	7730	0	2090	267		302.5	29	0	7	p14	15	F	Second
18	7524	5191	4440	243	244.75	247	31	21	18	p14	15	F	Second
19	8045	1507	4507	237	212.25	254.25	34	7	18	p14	15	F	Second
20	8887	557	923	287	557	230.75	31	1	4	p14	15	F	Second
21	9114	257	157	351	257	157	26	1	1	p14	15	F	Second
22	7045	343	3508	352	343	555	20	1	5	p14	15	F	Second
23	4941	0	1228	235		409.3333333	21	0	3	p14	15	F	Second
24	5591	810	760	224	405	190	25	2	4	p14	15	F	Second
25	8103	2717	1457	324	420.3333333	324.5	25	8	5	p14	15	F	Second
26	7832	333	2175	261	333	228.4	30	1	10	p14	15	F	Second
27	7756	2903	2577	267	339.3333333	238.3333333	29	9	11	p14	15	F	Second
28	5485	2543	333	249	283	333	22	9	1	p14	15	F	Second
29	6536	1891	65	284	512	65	23	4	1	p14	15	F	Second
30	7313	3800	1720	366	474.75	286.6666667	20	8	6	p14	15	F	Second
31	7550	0	2343	755		781	10	0	3	p14	15	F	Second
32	8583	1927	2750	296	236	334.5	29	8	9	p14	15	F	Second
33	8254	1020	940	434	1020	188	19	1	5	p14	15	F	Second
34	6779	0	0	323			21	0	0	p14	15	F	Second
35	7229	103	12	268	103	12	27	1	1	p14	15	F	Second
36	6575	0	1150	286		392.5	23	0	3	p14	15	F	Second
37	7774	243	0	288	243		27	1	0	p14	15	F	Second
38	7904	1096	860	344	367	215	23	4	4	p14	15	F	Second
39	6487	0	893	259		447	25	0	2	p14	15	F	Second
40	8523	373	2039	251	187	225.6666667	34	2	7	p14	15	F	Second
41	5456	2243	507	248	330.25	253.5	22	8	2	p14	15	F	Second
42	6500	217	253	271	217	253	24	1	1	p14	15	F	Second
43	8180	0	1971	303		246	27	0	8	p14	15	F	Second
44	6555	487	3110	298	487	283	22	1	11	p14	15	F	Second
45	8476	859	963	257	271.5	217	33	3	4	p14	15	F	Second
46	6966	1420	2836	290	255.8	232.5	24	6	12	p14	15	F	Second
47	7255	1151	1777	259	230.2	283.5	28	5	7	p14	15	F	Second
48	8102	637	2723	368	637	309.5	22	1	9	p14	15	F	Second
49	8432	710	594	337	355	217.5	25	2	3	p14	15	F	Second
50	6437	0	123	215		123	30	0	1	p14	15	F	Second
1	7435	5262	570	310	317	190	24	17	3	p15	16	F	Second
2	7276	1193	4787	235	398	209.25	31	3	21	p15	16	F	Second
3	6523	613	3853	225	306.5	241.25	29	2	15	p15	16	F	Second
4	4953	2387	1594	261	312.8	318.8	19	8	5	p15	16	F	Second
5	7750	1191	3546	431	397	353.7142857	18	3	9	p15	16	F	Second
6	8190	833	3052	234	277.6666667	245.1666667	35	3	13	p15	16	F	Second
7	8291	290	5073	307	290	350.25	27	1	15	p15	16	F	Second
8	6937	3387	1260	302	349	420	23	10	3	p15	16	F	Second
9	7340	0	1634	272		262.5	27	0	6	p15	16	F	Second
10	6253	1376	1540	240	222.5	137	26	6	8	p15	16	F	Second
11	8076	0	2698	252		349	32	0	9	p15	16	F	Second
12	6926	0	4857	330		405	21	0	12	p15	16	F	Second
13	6440	1380	1377	222	274.5	229	29	5	6	p15	16	F	Second
14	8021	1113	2178	401	556.5	334	20	2	6	p15	16	F	Second
15	8221	1797	1540	257	350.75	256.5	32	5	6	p15	16	F	Second
16	7740	1803	1587	287	387	324	27	5	5	p15	16	F	Second
17	7660	610	5087	264	610	243.2	29	1	21	p15	16	F	Second
18	7658	6958	817	425	453	163	18	15	5	p15	16	F	Second
19	7288	3808	2607	243	305.25	186	30	14	12	p15	16	F	Second
20	7596	223	3174	253	223	297	30	1	12	p15	16	F	Second
21	8040	990	2260	268	247.5	421.6666667	30	4	7	p15	16	F	Second
22	6207	1957	2233	327	489	301.5	19	4	7	p15	16	F	Second
23	7516	0	1376	289		223.3333333	26	0	6	p15	16	F	Second
24	7128	437	994	255	218.5	331.3333333	28	2	3	p15	16	F	Second
25	7029	2370	2972	319	702.5	269.75	22	3	10	p15	16	F	Second
26	8494	3323	3597	274	389	183	31	8	16	p15	16	F	Second
27	7270	2463	617	316	489.3333333	206	23	5	3	p15	16	F	Second
28	7714	1884	1936	309	302.75	289.5	25	6	6	p15	16	F	Second
29	7860	660	1784	262	330	189	30	2	9	p15	16	F	Second
30	8670	3061	3543	361	545	376.5	24	6	10	p15	16	F	Second
31	6903	1194	3383	247	422.5	219.3333333	28	3	14	p15	16	F	Second
32	6922	3623	2572	407	624.75	367	17	6	7	p15	16	F	Second
33	8209	3028	947	316	357.8	148.5	26	9	6	p15	16	F	Second
34	6780	1110	2446	282	370	306	24	3	8	p15	16	F	Second
35	7786	523	2014	229	262	182	34	2	12	p15	16	F	Second
36	6999	133	530	259	133	265	27	1	2	p15	16	F	Second
37	7909	0	0	255			31	0	0	p15	16	F	Second
38	7720	0	4157	276		269.75	28	0	16	p15	16	F	Second
39	8076	3711	2953	269	415.6666667	280.25	30	10	12	p15	16	F	Second
40	7134	0	347	246		347	29	0	1	p15	16	F	Second
41	7913	5584	1551	317	347.7777778	290.75	25	15	7	p15	16	F	Second
42	7197	0	2477	313		292.6666667	23	0	9	p15	16	F	Second
43	6600	1777	3207	314	324	356	21	5	9	p15	16	F	Second
44	8510	4249	1000	473	775.6666667	333	18	6	3	p15	16	F	Second
45	7947	0	3083	294		307	27	0	10	p15	16	F	Second
46	7514	3285	3823	301	271.6	420.5	25	11	12	p15	16	F	Second
47	6838	3171	3355	297	381.25	256.6666667	23	8	14	p15	16	F	Second
48	7841	2801	1580	314	370	395	25	5	4	p15	16	F	Second
49	7329	417	0	305	417		24	1	0	p15	16	F	Second
50	7069	2366	2064	295	306.25	232.3333333	24	7	8	p15	16	F	Second
1	7575	1667	2900	252	256.5	256.25	30	7	11	p16	11	F	Second
2	6641	1413	4434	201	235.5	190.6666667	33	6	23	p16	11	F	Second
3	7550	1450	2901	290	289	200.3333333	26	5	12	p16	11	F	Second
4	5966	1880	2061	284	301	473.6666667	21	6	4	p16	11	F	Second
5	5333	1713	372	232	220.6666667	124	23	7	3	p16	11	F	Second
6	3712	447	173	232	447	173	16	1	1	p16	11	F	Second
7	7495	1290	2573	258	254	248.5	29	5	10	p16	11	F	Second
8	6676	2393	2151	209	231	239	32	11	9	p16	11	F	Second
9	4471	0	850	172		170.75	26	0	5	p16	11	F	Second
10	4329	473	840	188	158	120	23	3	7	p16	11	F	Second
11	7550	277	3894	270	277	270	28	1	15	p16	11	F	Second
12	6080	923	1420	234	231	165.5	26	4	8	p16	11	F	Second
13	7597	0	0	253			30	0	0	p16	11	F	Second
14	6340	1649	1343	186	196.3333333	224	34	9	6	p16	11	F	Second
15	8292	1073	2520	267	215	291	31	5	9	p16	11	F	Second
16	6949	2516	306	257	401.5	153	27	7	2	p16	11	F	Second
17	8038	250	3072	268	250	247.25	30	1	13	p16	11	F	Second
18	4998	3649	3117	227	237	223	22	16	14	p16	11	F	Second
19	6996	3790	2433	226	261.5	217.5	31	17	11	p16	11	F	Second
20	5333	0	1927	232		275	23	0	7	p16	11	F	Second
21	7873	1347	147	254	194.5	147	31	6	1	p16	11	F	Second
22	6224	309	1926	189	154.5	175.25	33	2	11	p16	11	F	Second
23	6919	2650	696	277	316.5	210.5	25	7	4	p16	11	F	Second
24	8542	513	407	259	257	203.5	33	2	2	p16	11	F	Second
25	5783	2938	1347	251	511.8	152	23	6	9	p16	11	F	Second
26	7519	75	3231	235	75	190.6	32	1	16	p16	11	F	Second
27	7776	447	2653	251	223.5	263.5	31	2	9	p16	11	F	Second
28	7437	2154	536	240	254	195	31	10	3	p16	11	F	Second
29	8352	1923	1032	288	320.6666667	249	29	6	5	p16	11	F	Second
30	6640	2034	2387	237	203.5	248.75	28	8	9	p16	11	F	Second
31	7254	0	3176	250		249.75	29	0	14	p16	11	F	Second
32	5021	1060	2687	228	243.3333333	206	22	4	13	p16	11	F	Second
33	8917	864	210	525	299.5	210	17	3	1	p16	11	F	Second
34	8676	221	733	271	221	244	32	1	3	p16	11	F	Second
35	5821	54	854	243	54	127	24	1	5	p16	11	F	Second
36	5939	767	907	247	256	214	24	3	4	p16	11	F	Second
37	6999	2100	2030	259	342	268	27	6	7	p16	11	F	Second
38	6563	1646	1067	226	217.75	166	29	6	5	p16	11	F	Second
39	6645	3429	2684	256	322.3333333	208.25	26	10	13	p16	11	F	Second
40	7073	0	1623	236		293	30	0	5	p16	11	F	Second
41	4692	933	1578	180	195.5	158.3333333	26	5	9	p16	11	F	Second
42	7939	630	2413	221	201	207.75	36	3	11	p16	11	F	Second
43	4679	370	360	213	185	180	22	2	2	p16	11	F	Second
44	7512	1219	2600	268	406	260	28	3	10	p16	11	F	Second
45	7947	1806	0	274	319		29	6	0	p16	11	F	Second
46	6651	1373	2207	215	226.8	160.6666667	31	6	12	p16	11	F	Second
47	5744	3293	467	239	342.3333333	233	24	9	2	p16	11	F	Second
48	6143	1964	767	267	252.5	256	23	7	3	p16	11	F	Second
49	8176	1546	663	292	490	221	28	3	3	p16	11	F	Second
50	6626	0	297	228		297	29	0	1	p16	11	F	Second
1	5156	3303	1360	234	203	277	22	13	5	p17	14	F	Second
2	5793	133	5270	276	133	204	21	1	18	p17	14	F	Second
3	6215	1428	3287	239	209.3333333	221.75	26	6	14	p17	14	F	Second
4	5189	530	1491	173	162.5	147	30	3	8	p17	14	F	Second
5	7275	2444	67	291	611	67	25	4	1	p17	14	F	Second
6	5946	756	2994	198	378	233.8	30	2	15	p17	14	F	Second
7	4771	824	2735	184	277.5	185	26	3	15	p17	14	F	Second
8	8197	6530	1560	410	644.75	195	20	11	8	p17	14	F	Second
9	5401	470	707	216	470	236	25	1	3	p17	14	F	Second
10	6139	2637	1243	212	217.6666667	166	29	11	7	p17	14	F	Second
11	5536	410	1441	198	205	200	28	2	7	p17	14	F	Second
12	5994	4145	477	300	554.5	169	20	8	3	p17	14	F	Second
13	5527	384	1507	221	192	251	25	2	5	p17	14	F	Second
14	7369	1935	2197	223	269	158	33	7	12	p17	14	F	Second
15	6373	807	397	206	269	114	31	3	3	p17	14	F	Second
16	6927	470	753	266	156.6666667	251	26	3	3	p17	14	F	Second
17	7423	1096	3442	225	274.5	349.5	33	4	13	p17	14	F	Second
18	7028	3382	3830	234	201.3333333	255	30	16	15	p17	14	F	Second
19	6510	4031	1871	232	348.5	156	28	14	10	p17	14	F	Second
20	7053	210	3146	207	210	225.5	34	1	14	p17	14	F	Second
21	7256	2901	0	279	377.6666667		26	8	0	p17	14	F	Second
22	5567	540	1533	174	187.5	153	32	3	10	p17	14	F	Second
23	7135	607	1058	230	607	139.5	31	1	7	p17	14	F	Second
24	7171	0	2299	231		278	31	0	6	p17	14	F	Second
25	5879	3406	857	256	290	156	23	10	5	p17	14	F	Second
26	7563	650	4379	252	197.5	248.5	30	4	14	p17	14	F	Second
27	6535	439	3657	198	219.5	197.3333333	33	2	16	p17	14	F	Second
28	6211	2521	1217	270	416.3333333	328.5	23	7	6	p17	14	F	Second
29	6157	2066	1230	228	244.8	194	27	9	7	p17	14	F	Second
30	6420	2613	2024	221	344.25	207.5	29	9	11	p17	14	F	Second
31	7383	677	1123	246	226	199	30	3	6	p17	14	F	Second
32	6785	2285	2933	242	257.6666667	341.3333333	28	9	11	p17	14	F	Second
33	6927	1464	1731	223	231.25	196	31	6	9	p17	14	F	Second
34	6928	2692	0	210	224		33	12	0	p17	14	F	Second
35	5943	2987	1427	192	248.5	204	31	12	7	p17	14	F	Second
36	7609	0	3236	272		302.3333333	28	0	9	p17	14	F	Second
37	7333	1680	577	216	231	173.5	34	7	3	p17	14	F	Second
38	7698	4190	1393	233	217.4	233	33	18	6	p17	14	F	Second
39	7443	5353	719	266	360.6666667	146	28	16	5	p17	14	F	Second
40	7750	0	1294	258		224.6666667	30	0	6	p17	14	F	Second
41	6541	2316	933	211	179	191.5	31	13	5	p17	14	F	Second
42	7945	1350	1712	318	458	224	25	3	8	p17	14	F	Second
43	4720	1881	1283	225	314	183	21	6	7	p17	14	F	Second
44	7500	5700	1100	300	397.6666667	183	25	15	6	p17	14	F	Second
45	5671	430	2097	203	107.5	239.3333333	28	4	9	p17	14	F	Second
46	6840	3244	2906	236	265.2	157.75	29	10	17	p17	14	F	Second
47	7906	310	2521	282	155	283.75	28	2	10	p17	14	F	Second
48	7464	4560	1462	299	454.5	153.5	25	10	8	p17	14	F	Second
49	7045	699	334	227	190	167	31	3	2	p17	14	F	Second
50	7893	2187	2013	292	348.8	272	27	7	7	p17	14	F	Second
1	7945	3139	1870	345	269.5	374	23	7	5	p18	29	F	Second
2	7546	0	5263	290		300	26	0	17	p18	29	F	Second
3	8112	0	3902	477		386	17	0	9	p18	29	F	Second
4	7703	0	2910	481		375	16	0	8	p18	29	F	Second
5	8511	1003	5009	340	501.5	271.4	25	2	18	p18	29	F	Second
6	7956	964	6773	419	321.3333333	409.3333333	19	3	15	p18	29	F	Second
7	8373	0	3502	310		327.3333333	27	0	11	p18	29	F	Second
8	8619	1004	5506	331	271.3333333	344	26	4	16	p18	29	F	Second
9	8259	0	2703	330		383	25	0	7	p18	29	F	Second
10	7199	1675	3093	327	320	480	22	5	9	p18	29	F	Second
11	8494	0	4217	566		465.5	15	0	9	p18	29	F	Second
12	8656	1033	2740	412	1033	457	21	1	6	p18	29	F	Second
13	9436	0	6691	786		2599.5	12	0	3	p18	29	F	Second
14	7779	197	3573	259	197	237.75	30	1	18	p18	29	F	Second
15	8573	1143	687	330	572	229	26	2	3	p18	29	F	Second
16	8670	1160	1542	280	580	243	31	2	8	p18	29	F	Second
17	8630	373	4273	298	187	344	29	2	15	p18	29	F	Second
18	7140	2767	7140	357	343.5	357	20	9	20	p18	29	F	Second
19	8453	1287	5391	384	418.5	367.5	22	3	13	p18	29	F	Second
20	9067	0	1684	533		561.3333333	17	0	3	p18	29	F	Second
21	7985	1264	1902	307	415	475.5	26	3	4	p18	29	F	Second
22	8283	2437	4262	518	796.5	441.5	16	3	9	p18	29	F	Second
23	9326	0	3750	622		536	15	0	7	p18	29	F	Second
24	8550	1527	3484	356	351	434.4	24	4	9	p18	29	F	Second
25	8318	370	2371	320	370	350	26	1	8	p18	29	F	Second
26	8896	0	6979	468		492.8	19	0	15	p18	29	F	Second
27	7908	1560	4588	316	360.3333333	376.5	25	5	13	p18	29	F	Second
28	8350	0	4320	288		375	29	0	12	p18	29	F	Second
29	8506	253	2799	327	253	253	26	1	11	p18	29	F	Second
30	8408	0	6951	300		282.5	28	0	24	p18	29	F	Second
31	9173	2340	1560	834	1170	472.5	11	2	4	p18	29	F	Second
32	8546	0	1145	329		229	26	0	5	p18	29	F	Second
33	8756	1416	2864	625	495	998	14	3	5	p18	29	F	Second
34	8179	0	0	341			24	0	0	p18	29	F	Second
35	7841	0	3193	373		428.5	21	0	7	p18	29	F	Second
36	8340	480	67	379	480	67	22	1	1	p18	29	F	Second
37	8516	2193	487	294	354.5	243.5	29	5	2	p18	29	F	Second
38	6617	1040	2614	331	346.6666667	309.2	20	3	8	p18	29	F	Second
39	8273	0	4604	318		346	26	0	12	p18	29	F	Second
40	8759	0	0	461			19	0	0	p18	29	F	Second
41	8758	2942	2482	398	596.25	207	22	6	9	p18	29	F	Second
42	8486	0	5444	314		313.6666667	27	0	17	p18	29	F	Second
43	8710	420	7251	435	420	453	20	1	16	p18	29	F	Second
44	7967	177	2297	285	177	287	28	1	8	p18	29	F	Second
45	8227	0	7201	305		296.75	27	0	23	p18	29	F	Second
46	7660	1717	3429	255	404	266.25	30	4	14	p18	29	F	Second
47	7789	0	3189	339		321.6666667	23	0	10	p18	29	F	Second
48	8346	2426	2746	298	785.5	239.5	28	4	11	p18	29	F	Second
49	6971	0	794	268		397	26	0	2	p18	29	F	Second
50	8251	1330	4026	393	665	530	21	2	9	p18	29	F	Second
1	8518	2760	1184	426	748	279.5	20	6	4	p19	12	F	Second
2	8746	480	6343	336	480	368	26	1	18	p19	12	F	Second
3	8909	1296	2840	356	250.5	366.75	25	5	8	p19	12	F	Second
4	8834	3492	2225	315	504.2	269.75	28	7	8	p19	12	F	Second
5	8615	367	3946	308	367	295.8333333	28	1	13	p19	12	F	Second
6	7580	0	3322	303		328.75	25	0	11	p19	12	F	Second
7	8352	683	4154	398	683	571	21	1	8	p19	12	F	Second
8	9009	3158	2880	346	583.6666667	288	26	7	10	p19	12	F	Second
9	7900	0	1796	304		255.6666667	26	0	7	p19	12	F	Second
10	8619	2984	2288	308	406	261.5	28	9	9	p19	12	F	Second
11	8386	447	4959	349	447	348.6666667	24	1	13	p19	12	F	Second
12	9286	850	7736	464	425	526	20	2	15	p19	12	F	Second
13	8571	2437	1103	408	542.3333333	210	21	4	5	p19	12	F	Second
14	8573	2304	1989	238	322.3333333	209.25	36	7	9	p19	12	F	Second
15	8749	1096	2245	312	322.5	256	28	3	8	p19	12	F	Second
16	8094	1913	1282	289	391.6666667	191.5	28	5	7	p19	12	F	Second
17	8225	177	4937	343	177	369	24	1	14	p19	12	F	Second
18	9057	3797	7050	453	351.5	504	20	12	14	p19	12	F	Second
19	8769	2969	3427	266	249.6666667	261.6666667	33	11	13	p19	12	F	Second
20	8552	357	1898	285	357	283.75	30	1	6	p19	12	F	Second
21	8781	1237	790	351	309	395	25	4	2	p19	12	F	Second
22	8543	940	353	295	470	177	29	2	2	p19	12	F	Second
23	8030	0	2452	321		306.5	25	0	8	p19	12	F	Second
24	8573	283	2773	260	283	231	33	1	10	p19	12	F	Second
25	8593	3958	2462	260	289.3333333	180	33	13	13	p19	12	F	Second
26	8396	2063	3888	254	279.75	254.2	33	8	16	p19	12	F	Second
27	8889	2407	3762	356	295.8	291	25	8	11	p19	12	F	Second
28	8580	600	2704	252	161.3333333	234	34	4	11	p19	12	F	Second
29	8943	600	6357	308	600	267.5	29	1	20	p19	12	F	Second
30	8785	980	4516	251	490	230.5	35	2	19	p19	12	F	Second
31	8510	0	4003	304		344	28	0	12	p19	12	F	Second
32	9110	0	5686	536		467.5	17	0	12	p19	12	F	Second
33	8491	1177	2367	257	235.4	205	33	5	11	p19	12	F	Second
34	7821	1387	1881	279	231	235	28	6	8	p19	12	F	Second
35	8093	0	1507	245		232	33	0	6	p19	12	F	Second
36	8482	813	1847	353	407	579	24	2	3	p19	12	F	Second
37	5895	1344	434	246	250.3333333	217	24	5	2	p19	12	F	Second
38	7860	2733	1502	254	391.75	195.25	31	7	8	p19	12	F	Second
39	8773	1865	1310	337	339.3333333	209.3333333	26	5	6	p19	12	F	Second
40	8759	1303	512	265	1303	141	33	1	4	p19	12	F	Second
41	9063	5790	308	394	564.1666667	154	23	11	2	p19	12	F	Second
42	8522	623	3783	284	623	214	30	1	17	p19	12	F	Second
43	7990	0	4684	258		260	31	0	18	p19	12	F	Second
44	8903	2855	3440	318	471.3333333	215	28	5	16	p19	12	F	Second
45	8206	727	4620	304	363.5	300.25	27	2	15	p19	12	F	Second
46	8196	730	5783	283	182.5	258.3333333	29	4	19	p19	12	F	Second
47	8344	670	3723	261	335	303	32	2	14	p19	12	F	Second
48	9010	1766	2126	360	660	301	25	3	7	p19	12	F	Second
49	8848	453	663	328	453	204	27	1	3	p19	12	F	Second
50	8241	1290	2670	294	645	309.25	28	2	10	p19	12	F	Second
1	7596	3859	2520	281	323.5	232.5	27	12	10	p20	10	F	Second
2	7118	0	6252	309		308	23	0	19	p20	10	F	Second
3	7652	4690	2463	333	359.3333333	266	23	12	8	p20	10	F	Second
4	8514	1461	4759	355	487	352.75	24	3	12	p20	10	F	Second
5	7249	2039	2091	518	905.5	259	14	3	7	p20	10	F	Second
6	8158	373	1840	388	373	303.2	21	1	6	p20	10	F	Second
7	8267	0	7260	1378		1594.666667	6	0	4	p20	10	F	Second
8	1304	660	0	326	660		4	1	0	p20	10	F	Second
9	7186	0	207	312		207	23	0	1	p20	10	F	Second
10	9599	572	5084	1200	572	847	8	1	6	p20	10	F	Second
11	9182	0	8419	1312		3192	7	0	5	p20	10	F	Second
12	9293	1233	6173	443	308	511	21	4	12	p20	10	F	Second
13	2944	0	63	147		63	20	0	1	p20	10	F	Second
14	7260	3575	3072	660	500	1024	11	7	3	p20	10	F	Second
15	8742	536	1792	336	268	224.6666667	26	2	8	p20	10	F	Second
16	2083	680	696	260	680	232	8	1	3	p20	10	F	Second
17	7899	6370	690	564	459.5	345	14	9	2	p20	10	F	Second
18	8588	5436	2359	358	347.5	295	24	14	8	p20	10	F	Second
19	8620	3987	4023	375	379.5	449.6666667	23	12	9	p20	10	F	Second
20	6159	0	4170	293		241	21	0	15	p20	10	F	Second
21	6236	739	2593	367	246	432.5	17	3	6	p20	10	F	Second
22	6607	0	1650	551		412	12	0	4	p20	10	F	Second
23	8609	0	3264	430		536	20	0	6	p20	10	F	Second
24	8917	407	5804	343	407	411.3333333	26	1	15	p20	10	F	Second
25	7503	3877	1073	441	507.3333333	390	17	6	3	p20	10	F	Second
26	8536	0	2856	371		361.3333333	23	0	10	p20	10	F	Second
27	8577	0	3357	390		417	22	0	9	p20	10	F	Second
28	8919	0	3897	469		429	19	0	8	p20	10	F	Second
29	7848	730	2314	341	365	277.5	23	2	9	p20	10	F	Second
30	0	0	0				0	0	0	p20	10	F	Second
31	4967	0	0	237			21	0	0	p20	10	F	Second
32	8313	1246	5037	462	415.3333333	571	18	3	9	p20	10	F	Second
33	9146	1427	703	762	356.75	231.5	12	4	3	p20	10	F	Second
34	6108	1450	1637	321	363	273	19	4	6	p20	10	F	Second
35	7731	603	117	644	603	117	12	1	1	p20	10	F	Second
36	8273	0	460	331		230	25	0	2	p20	10	F	Second
37	8221	1983	1163	294	355.75	386.5	28	6	3	p20	10	F	Second
38	5772	1280	2217	231	320	214.5	25	4	10	p20	10	F	Second
39	3497	624	1467	291	312	366.75	12	2	4	p20	10	F	Second
40	9940	0	0	3313			3	0	0	p20	10	F	Second
41	9066	4477	2167	363	415.1428571	334	25	11	6	p20	10	F	Second
42	8885	0	5159	889		1720	10	0	3	p20	10	F	Second
43	8417	240	7057	1683	240	3528	5	1	2	p20	10	F	Second
44	6777	1597	4617	376	629	355	18	3	13	p20	10	F	Second
45	4500	555	1970	205	167	171.5	22	3	12	p20	10	F	Second
46	7114	0	4912	647		517.5	11	0	9	p20	10	F	Second
47	9097	803	4033	396	402	366.75	23	2	10	p20	10	F	Second
48	5318	490	561	355	245	280.5	15	2	2	p20	10	F	Second
49	9043	0	1918	411		261.3333333	22	0	7	p20	10	F	Second
50	9033	3357	2553	531	1131	359.6666667	17	3	7	p20	10	F	Second
1	8291	5643	704	395	721.5	217.5	21	10	4	p21	12	F	Second
2	1843	0	576	184		120.5	10	0	5	p21	12	F	Second
3	8004	1730	5064	308	432.5	313.5	26	4	16	p21	12	F	Second
4	7586	3260	2019	330	320.75	269	23	10	6	p21	12	F	Second
5	6361	384	1793	265	384	262	24	1	7	p21	12	F	Second
6	8599	4886	2009	430	638.5714286	201	20	8	9	p21	12	F	Second
7	4660	110	1183	259	110	296	18	1	4	p21	12	F	Second
8	1179	0	573	147		191	8	0	3	p21	12	F	Second
9	7385	0	167	205		167	36	0	1	p21	12	F	Second
10	7563	2629	1790	252	370	256	30	7	7	p21	12	F	Second
11	8192	1923	291	328	641	146	25	3	2	p21	12	F	Second
12	8416	2070	1507	301	208	165	28	8	8	p21	12	F	Second
13	2424	0	270	128		135	19	0	2	p21	12	F	Second
14	8400	5833	877	365	450.6666667	161	23	11	5	p21	12	F	Second
15	1003	0	0	201			5	0	0	p21	12	F	Second
16	8306	1497	200	219	249.3333333	200	38	6	1	p21	12	F	Second
17	2051	240	757	158	240	224	13	1	4	p21	12	F	Second
18	5428	826	5071	271	207	317	20	4	16	p21	12	F	Second
19	5245	4300	352	228	275.75	176	23	18	2	p21	12	F	Second
20	8603	387	2283	319	387	408	27	1	5	p21	12	F	Second
21	8866	110	0	341	110		26	1	0	p21	12	F	Second
22	6803	397	1490	227	132	200.6666667	30	3	7	p21	12	F	Second
23	3592	87	525	224	87	262.5	16	1	2	p21	12	F	Second
24	2210	147	1116	201	147	306.6666667	11	1	4	p21	12	F	Second
25	5135	687	705	160	116.75	141.3333333	32	6	5	p21	12	F	Second
26	7587	677	3367	230	226	261.6666667	33	3	13	p21	12	F	Second
27	8068	706	1223	310	353	261	26	2	5	p21	12	F	Second
28	3512	0	316	207		158	17	0	2	p21	12	F	Second
29	3155	0	690	175		172	18	0	4	p21	12	F	Second
30	7355	2753	497	263	395.75	165.6666667	28	8	3	p21	12	F	Second
31	7743	200	2087	267	200	251.3333333	29	1	8	p21	12	F	Second
32	8201	4652	1565	293	312.5	268.3333333	28	14	6	p21	12	F	Second
33	4115	942	2100	294	314	631.6666667	14	3	4	p21	12	F	Second
34	3564	193	0	255	193		14	1	0	p21	12	F	Second
35	4604	1047	1390	171	131	201	27	8	8	p21	12	F	Second
36	7534	1234	740	314	617	247.5	24	2	3	p21	12	F	Second
37	7931	724	290	345	724	290	23	1	1	p21	12	F	Second
38	4180	687	1179	149	95.5	123.5	28	6	9	p21	12	F	Second
39	5838	1530	293	195	243.75	147	30	6	2	p21	12	F	Second
40	3057	0	377	204		188	15	0	2	p21	12	F	Second
41	5907	871	447	236	197.6666667	155	25	5	3	p21	12	F	Second
42	5247	0	900	276		300	19	0	3	p21	12	F	Second
43	8476	2076	410	339	447	137	25	4	3	p21	12	F	Second
44	5044	1463	3367	265	300.3333333	281	19	5	12	p21	12	F	Second
45	2807	643	873	200	160.75	181.5	14	4	5	p21	12	F	Second
46	1567	653	913	224	653	152	7	1	6	p21	12	F	Second
47	8386	770	2133	271	260.5	247.5	31	3	9	p21	12	F	Second
48	6713	4056	433	269	1041	166.5	25	8	3	p21	12	F	Second
49	7663	43	0	307	43		25	1	0	p21	12	F	Second
50	7740	2130	973	298	358.75	264	26	6	4	p21	12	F	Second
1	7815	5068	830	260	350	155	30	16	5	p22	35	M	Second
2	6859	0	5863	229		218	30	0	26	p22	35	M	Second
3	6480	990	3600	259	198	273	25	5	12	p22	35	M	Second
4	8209	1742	1730	304	270	330.25	27	6	6	p22	35	M	Second
5	7645	361	3668	264	361	353.5	29	1	12	p22	35	M	Second
6	4297	537	2903	187	268	186.2	23	2	16	p22	35	M	Second
7	4844	170	3736	179	170	216.5	27	1	19	p22	35	M	Second
8	7513	0	6376	259		276.5	29	0	26	p22	35	M	Second
9	6470	0	1438	216		288	30	0	5	p22	35	M	Second
10	7406	800	4787	224	189	249	33	4	21	p22	35	M	Second
11	5850	0	3856	225		227	26	0	17	p22	35	M	Second
12	6750	1337	2590	241	334	212	28	4	12	p22	35	M	Second
13	6548	0	2230	252		279	26	0	8	p22	35	M	Second
14	5205	300	3761	208	300	234.3333333	25	1	16	p22	35	M	Second
15	5956	0	1450	175		192.3333333	34	0	9	p22	35	M	Second
16	6318	420	3493	263	420	265.3333333	24	1	13	p22	35	M	Second
17	6927	377	4627	231	188	244.4	30	2	21	p22	35	M	Second
18	3852	858	3097	160	154.6666667	172	24	6	18	p22	35	M	Second
19	5471	3335	750	182	208	161	30	18	5	p22	35	M	Second
20	4471	237	483	186	118	129	24	2	4	p22	35	M	Second
21	7220	1327	2723	249	294	303	29	5	9	p22	35	M	Second
22	5700	0	2400	219		263.5	26	0	10	p22	35	M	Second
23	7265	0	5185	279		312	26	0	17	p22	35	M	Second
24	3660	0	620	193		103	19	0	6	p22	35	M	Second
25	5213	0	3429	200		217	26	0	16	p22	35	M	Second
26	7169	723	5186	224	241	218	32	3	23	p22	35	M	Second
27	3746	133	2223	187	133	168.3333333	20	1	11	p22	35	M	Second
28	6440	267	3960	208	267	171	31	1	21	p22	35	M	Second
29	8143	2039	4400	263	200.25	338	31	9	13	p22	35	M	Second
30	4908	120	2675	204	120	186.5	24	1	14	p22	35	M	Second
31	6113	0	2836	211		287	29	0	13	p22	35	M	Second
32	6506	0	4460	210		167.5	31	0	23	p22	35	M	Second
33	7642	720	4743	318	360	374	24	2	13	p22	35	M	Second
34	6225	103	3472	208	103	204	30	1	17	p22	35	M	Second
35	7773	870	150	288	217.5	150	27	4	1	p22	35	M	Second
36	6013	0	457	251		152.3333333	24	0	3	p22	35	M	Second
37	3288	110	147	173	110	147	19	1	1	p22	35	M	Second
38	2673	243	2067	157	122	174.6666667	17	2	13	p22	35	M	Second
39	6166	0	5003	237		246	26	0	20	p22	35	M	Second
40	3248	0	530	171		132	19	0	4	p22	35	M	Second
41	6231	1746	3221	231	187	229.6666667	27	9	11	p22	35	M	Second
42	5259	203	3743	181	203	172	29	1	20	p22	35	M	Second
43	6641	117	2253	302	117	376	22	1	6	p22	35	M	Second
44	5292	2279	2483	212	223	191	25	10	13	p22	35	M	Second
45	6683	1303	4144	223	434.3333333	206.6666667	30	3	20	p22	35	M	Second
46	6775	750	5539	242	250	200	28	3	23	p22	35	M	Second
47	5104	0	4667	196		205	26	0	24	p22	35	M	Second
48	4412	0	3845	192		214.5	23	0	18	p22	35	M	Second
49	7660	283	542	232	283	271	33	1	2	p22	35	M	Second
50	2332	0	1873	167		165.6666667	14	0	12	p22	35	M	Second
1	8737	3833	3870	273	336.5	199	32	12	17	p23	15	M	Second
2	8290	5470	2820	414	781	157	20	7	13	p23	15	M	Second
3	8993	215	7531	529	107.5	548	17	2	11	p23	15	M	Second
4	7493	1589	3992	326	349.3333333	261.2857143	23	4	13	p23	15	M	Second
5	8197	1336	1997	273	293.6666667	271	30	4	7	p23	15	M	Second
6	6538	2829	1373	225	330	115.3333333	29	9	11	p23	15	M	Second
7	8235	0	3863	484		483	17	0	8	p23	15	M	Second
8	7821	3625	963	279	330.25	193	28	11	5	p23	15	M	Second
9	8366	1074	230	380	442.5	230	22	3	1	p23	15	M	Second
10	7711	713	3504	297	238	353	26	3	11	p23	15	M	Second
11	6875	0	5278	327		302	21	0	17	p23	15	M	Second
12	8217	660	0	316	330		26	2	0	p23	15	M	Second
13	8557	1073	573	317	344	191	27	3	3	p23	15	M	Second
14	3906	977	587	217	326	120.5	18	3	5	p23	15	M	Second
15	8289	1223	552	307	611.5	184	27	2	3	p23	15	M	Second
16	8037	3987	0	402	514.5		20	9	0	p23	15	M	Second
17	6363	1150	1186	265	575	167.3333333	24	2	6	p23	15	M	Second
18	8350	3646	5247	309	442.6666667	262	27	8	20	p23	15	M	Second
19	8759	2713	3785	324	411	358.75	27	7	14	p23	15	M	Second
20	7893	580	213	292	580	213	27	1	1	p23	15	M	Second
21	5171	1473	0	259	491		20	3	0	p23	15	M	Second
22	8255	310	2020	295	155	231.5	28	2	8	p23	15	M	Second
23	7360	2043	1450	307	340.5	323	24	6	5	p23	15	M	Second
24	8198	773	1807	234	387	263	35	2	7	p23	15	M	Second
25	8512	4945	1003	304	400.8	234	28	12	5	p23	15	M	Second
26	8726	0	6204	379		443	23	0	14	p23	15	M	Second
27	7754	1780	577	298	278.3333333	288	26	5	2	p23	15	M	Second
28	8727	3425	580	323	283.4	290	27	10	2	p23	15	M	Second
29	8246	3297	1757	250	359	220.5	33	11	8	p23	15	M	Second
30	8506	3497	4337	304	399.25	274	28	9	15	p23	15	M	Second
31	6765	0	173	338		173	20	0	1	p23	15	M	Second
32	7373	640	2410	263	320	339.5	28	2	11	p23	15	M	Second
33	8378	4739	1785	381	484.5	308.3333333	22	9	6	p23	15	M	Second
34	7376	1243	200	254	311	200	29	4	1	p23	15	M	Second
35	7715	896	937	321	332.5	208.5	24	3	4	p23	15	M	Second
36	7886	770	2230	282	257	250.5	28	3	8	p23	15	M	Second
37	6259	970	160	261	191.3333333	160	24	5	1	p23	15	M	Second
38	8319	2953	2300	260	236	244	32	12	9	p23	15	M	Second
39	6930	1506	2430	267	291.6666667	228	26	5	10	p23	15	M	Second
40	8103	957	2310	270	478.5	214	30	2	10	p23	15	M	Second
41	8422	916	653	255	238.6666667	218	33	4	3	p23	15	M	Second
42	7476	390	2002	192	390	180.5	39	1	11	p23	15	M	Second
43	7447	567	233	310	283.5	233	24	2	1	p23	15	M	Second
44	7376	3312	3044	307	498.5	217	24	7	14	p23	15	M	Second
45	8756	3516	153	350	436.5714286	153	25	9	1	p23	15	M	Second
46	8051	1570	5747	335	260.6666667	319.5	24	6	17	p23	15	M	Second
47	8356	2177	5233	288	339.75	266.4	29	6	19	p23	15	M	Second
48	7876	3864	2676	292	418	268	27	11	10	p23	15	M	Second
49	8986	510	547	374	510	547	24	1	1	p23	15	M	Second
50	7753	2709	437	310	381.6666667	218	25	7	2	p23	15	M	Second
1	8763	1979	3390	365	330	331	24	6	8	p24	14	F	Second
2	8580	483	5158	277	483	275	31	1	18	p24	14	F	Second
3	8437	0	3382	337		358.8	25	0	9	p24	14	F	Second
4	8120	4331	1900	387	529.5	316.6666667	21	7	6	p24	14	F	Second
5	7604	1703	1670	475	456	228	16	3	6	p24	14	F	Second
6	8902	2134	2881	297	244	272.2	30	7	10	p24	14	F	Second
7	7887	143	4315	272	143	451.75	29	1	12	p24	14	F	Second
8	6376	1097	1789	336	366	358	19	3	5	p24	14	F	Second
9	7612	0	330	346		330	22	0	1	p24	14	F	Second
10	7558	2956	1775	315	447.3333333	209	24	7	8	p24	14	F	Second
11	8450	1250	2870	313	625	269.5	27	2	10	p24	14	F	Second
12	8055	777	2173	384	777	241	21	1	9	p24	14	F	Second
13	4441	0	0	261			17	0	0	p24	14	F	Second
14	7878	1394	1656	315	266	225.6666667	25	6	6	p24	14	F	Second
15	7315	1504	2367	333	432	318.5	22	3	7	p24	14	F	Second
16	8001	1543	966	308	771.5	245.5	26	2	4	p24	14	F	Second
17	8302	2529	1930	307	367	296	27	7	6	p24	14	F	Second
18	6650	2020	4297	208	252	195	32	8	22	p24	14	F	Second
19	6824	1849	3304	273	372.25	325.25	25	6	14	p24	14	F	Second
20	6077	0	0	276			22	0	0	p24	14	F	Second
21	7117	674	537	274	337	179	26	2	3	p24	14	F	Second
22	8356	1757	493	363	878.5	247	23	2	2	p24	14	F	Second
23	6203	817	4625	345	408	356	18	2	13	p24	14	F	Second
24	6319	0	356	263		92	24	0	3	p24	14	F	Second
25	6085	1440	1350	254	361.6666667	270	24	4	5	p24	14	F	Second
26	5411	1259	976	225	202.5	188.3333333	24	5	4	p24	14	F	Second
27	8104	2526	1364	324	444.25	237	25	5	5	p24	14	F	Second
28	7693	3643	796	385	505	199	20	7	4	p24	14	F	Second
29	6347	1040	2720	254	230	249.5	25	4	12	p24	14	F	Second
30	8409	2763	2117	350	446	529	24	6	4	p24	14	F	Second
31	8564	424	990	329	212	299.5	26	2	4	p24	14	F	Second
32	7540	3463	1627	290	282.3333333	281.6666667	26	12	6	p24	14	F	Second
33	6327	2530	2530	351	337	367.5	18	6	5	p24	14	F	Second
34	6789	917	802	295	917	267	23	1	3	p24	14	F	Second
35	8185	337	1020	372	337	255	22	1	4	p24	14	F	Second
36	4013	0	644	182		322	22	0	2	p24	14	F	Second
37	7603	1776	784	262	284.6	267.5	29	7	3	p24	14	F	Second
38	7533	3363	1216	377	353	375	20	8	3	p24	14	F	Second
39	6588	1437	2370	264	397.3333333	235.5	25	4	10	p24	14	F	Second
40	7260	0	1400	279		265	26	0	5	p24	14	F	Second
41	7737	3804	784	455	604.3333333	257.5	17	5	3	p24	14	F	Second
42	6455	447	1196	196	223.5	159.5	33	2	7	p24	14	F	Second
43	8905	0	3667	287		282	31	0	13	p24	14	F	Second
44	8342	2736	2460	397	527	492	21	6	5	p24	14	F	Second
45	7557	2754	820	329	550.8	410	23	5	2	p24	14	F	Second
46	7765	250	5621	338	83	320	23	3	16	p24	14	F	Second
47	6494	0	5251	325		381	20	0	14	p24	14	F	Second
48	7990	857	1494	320	428.5	312	25	2	5	p24	14	F	Second
49	7606	307	2388	317	153.5	458.5	24	2	6	p24	14	F	Second
50	7329	2353	1309	349	616.5	208.3333333	21	4	6	p24	14	F	Second
1	4380	1693	280	313	373	280	14	4	1	p25	33	M	Second
2	5290	0	5290	441		516	12	0	12	p25	33	M	Second
3	4398	387	2127	275	193.5	250.5	16	2	9	p25	33	M	Second
4	7455	223	1596	621	223	665	12	1	3	p25	33	M	Second
5	9013	1190	3090	1001	1190	968	9	1	3	p25	33	M	Second
6	8593	723	0	716	723		12	1	0	p25	33	M	Second
7	4283	0	3360	225		286.25	19	0	14	p25	33	M	Second
8	3281	2247	660	273	451	165	12	5	4	p25	33	M	Second
9	4423	113	1283	201	113	206.5	22	1	6	p25	33	M	Second
10	4057	1150	2637	254	287.5	180.5	16	4	10	p25	33	M	Second
11	4239	1053	1380	249	329	230	17	4	6	p25	33	M	Second
12	5107	743	480	269	186	240	19	4	2	p25	33	M	Second
13	9386	0	4092	1564		1023	6	0	4	p25	33	M	Second
14	5337	1713	3083	243	235	249	22	7	13	p25	33	M	Second
15	8493	3454	0	2123	3454		4	1	0	p25	33	M	Second
16	7748	3881	0	704	424		11	6	0	p25	33	M	Second
17	4177	0	2347	348		378	12	0	7	p25	33	M	Second
18	5191	3046	2144	399	362	306	13	6	7	p25	33	M	Second
19	4453	1283	1997	297	250.5	293.3333333	15	5	6	p25	33	M	Second
20	4538	711	1273	239	129	318	19	4	4	p25	33	M	Second
21	5135	1770	0	285	346		18	5	0	p25	33	M	Second
22	4329	0	737	333		368	13	0	2	p25	33	M	Second
23	3458	713	543	203	357	154	17	2	3	p25	33	M	Second
24	7127	0	623	713		208	10	0	3	p25	33	M	Second
25	5173	1514	533	246	302.3333333	176.5	21	5	3	p25	33	M	Second
26	6239	1604	2280	250	337	351	25	5	7	p25	33	M	Second
27	5912	223	227	311	223	227	19	1	1	p25	33	M	Second
28	4394	1460	1373	293	298.3333333	458	15	5	3	p25	33	M	Second
29	5094	643	2787	283	232.5	348	18	3	8	p25	33	M	Second
30	6323	2733	3180	903	1366.5	795	7	2	4	p25	33	M	Second
31	4675	0	4072	312		379	15	0	11	p25	33	M	Second
32	3967	167	2180	248	167	206	16	1	10	p25	33	M	Second
33	8373	1863	553	270	282.3333333	276.5	31	7	2	p25	33	M	Second
34	3563	95	93	223	95	93	16	1	1	p25	33	M	Second
35	4430	137	503	261	137	252	17	1	2	p25	33	M	Second
36	5021	387	1193	279	387	1193	18	1	1	p25	33	M	Second
37	3417	230	0	214	230		16	1	0	p25	33	M	Second
38	5262	924	1708	251	292.5	345.5	21	3	7	p25	33	M	Second
39	4073	1087	1010	240	362.3333333	308.5	17	3	4	p25	33	M	Second
40	6254	0	1350	417		524.5	15	0	3	p25	33	M	Second
41	7665	2903	1520	247	258.1428571	278.6666667	31	11	6	p25	33	M	Second
42	6987	1050	4731	388	350	488.8	18	3	9	p25	33	M	Second
43	5000	1560	160	263	390	160	19	4	1	p25	33	M	Second
44	5333	1190	2633	267	223.3333333	219	20	5	12	p25	33	M	Second
45	3850	600	1406	241	600	200	16	1	7	p25	33	M	Second
46	4170	127	2463	209	127	203.6666667	20	1	12	p25	33	M	Second
47	6384	2064	2247	304	219.6666667	431.75	21	8	5	p25	33	M	Second
48	4892	3200	0	288	320		17	10	0	p25	33	M	Second
49	6819	992	187	273	336.5	187	25	3	1	p25	33	M	Second
50	4708	0	1777	294		613.5	16	0	3	p25	33	M	Second
1	7346	900	3174	350	450	317	21	2	10	p26	17	M	Second
2	8005	1115	6193	334	336	313.6666667	24	3	19	p26	17	M	Second
3	9034	783	4549	475	314	411.6666667	19	3	8	p26	17	M	Second
4	9513	0	70	2378		70	4	0	1	p26	17	M	Second
5	7729	1656	2265	322	320.3333333	268	24	5	8	p26	17	M	Second
6	6508	650	2882	383	325	360	17	2	8	p26	17	M	Second
7	8775	557	5544	399	278	369.3333333	22	2	14	p26	17	M	Second
8	8279	3385	1897	394	472.5	263	21	6	8	p26	17	M	Second
9	8600	440	3540	307	440	403	28	1	9	p26	17	M	Second
10	2497	1044	987	499	375	987	5	3	1	p26	17	M	Second
11	8750	3436	1783	380	496.5	446	23	6	4	p26	17	M	Second
12	8042	1970	2395	322	451.5	363.3333333	25	4	6	p26	17	M	Second
13	8178	2154	217	303	245.6666667	217	27	7	1	p26	17	M	Second
14	8609	2920	1064	478	973	276.6666667	18	3	4	p26	17	M	Second
15	8149	763	566	272	381.5	188.6666667	30	2	3	p26	17	M	Second
16	5706	1163	620	300	581.5	208	19	2	3	p26	17	M	Second
17	9114	847	5021	396	423	475.6666667	23	2	11	p26	17	M	Second
18	8486	2494	7106	404	419.75	418	21	6	17	p26	17	M	Second
19	5383	2201	2540	317	347	270.3333333	17	6	9	p26	17	M	Second
20	8488	830	4588	447	415	700.3333333	19	2	9	p26	17	M	Second
21	6071	2601	93	264	315	93	23	9	1	p26	17	M	Second
22	4014	1127	330	335	292	330	12	4	1	p26	17	M	Second
23	8079	1392	0	808	1392		10	1	0	p26	17	M	Second
24	7786	0	2287	251		221.1666667	31	0	10	p26	17	M	Second
25	7507	2632	1648	300	363.4	180.3333333	25	7	8	p26	17	M	Second
26	8531	323	2621	305	323	320.75	28	1	7	p26	17	M	Second
27	8235	1153	3837	358	384.3333333	321.3333333	23	3	10	p26	17	M	Second
28	7809	560	1113	434	280	321	18	2	3	p26	17	M	Second
29	8751	1092	4272	313	272	343.5	28	4	12	p26	17	M	Second
30	5929	3198	900	296	388.6666667	225	20	8	4	p26	17	M	Second
31	9335	0	6942	1867		2001.5	5	0	3	p26	17	M	Second
32	8169	1027	4557	292	274.3333333	285.6666667	28	4	15	p26	17	M	Second
33	9157	3456	1441	382	433.5	200.75	24	8	6	p26	17	M	Second
34	8018	1400	2290	445	700	573	18	2	4	p26	17	M	Second
35	7831	2660	1937	326	538.5	279.5	24	5	7	p26	17	M	Second
36	6325	0	0	333			19	0	0	p26	17	M	Second
37	8173	2124	0	327	366.5		25	6	0	p26	17	M	Second
38	7213	518	3576	801	259	1788	9	2	2	p26	17	M	Second
39	8440	3856	1547	256	327	194.25	33	12	7	p26	17	M	Second
40	8399	387	1857	300	387	265.5	28	1	8	p26	17	M	Second
41	7258	4845	473	250	242.625	237	29	19	2	p26	17	M	Second
42	8314	287	3166	346	287	363	24	1	9	p26	17	M	Second
43	9096	1485	887	433	285	296	21	5	3	p26	17	M	Second
44	7917	1183	3839	317	446.5	295	25	3	13	p26	17	M	Second
45	5875	1538	1027	267	307.6	342	22	5	3	p26	17	M	Second
46	966	0	966	322		286.5	3	0	3	p26	17	M	Second
47	8161	2424	2434	340	476.3333333	264.75	24	6	8	p26	17	M	Second
48	9140	2653	0	609	663.5		15	4	0	p26	17	M	Second
49	5508	1800	0	324	502.5		17	4	0	p26	17	M	Second
50	7922	1216	2190	360	248.3333333	337.3333333	22	4	6	p26	17	M	Second
1	8083	3727	2000	238	316	263.5	34	13	8	p27	10	M	Second
2	8795	350	8263	284	175	292	31	2	27	p27	10	M	Second
3	7527	1071	3210	235	177	250.75	32	5	13	p27	10	M	Second
4	8738	2236	2997	312	274.5	329.2	28	8	9	p27	10	M	Second
5	8998	4039	370	273	261	185	33	14	2	p27	10	M	Second
6	8155	2391	1316	240	315.1428571	303	34	8	5	p27	10	M	Second
7	8700	1353	3970	264	319	257.6666667	33	4	15	p27	10	M	Second
8	9083	4503	1930	336	419	202.5	27	11	9	p27	10	M	Second
9	7343	140	733	237	140	244	31	1	3	p27	10	M	Second
10	8042	2213	3270	259	321.6666667	256.5	31	7	13	p27	10	M	Second
11	8796	1927	1533	259	385.4	198.3333333	34	5	7	p27	10	M	Second
12	8226	2133	2070	265	460.5	199	31	5	10	p27	10	M	Second
13	8383	1556	1000	247	340	184	34	5	5	p27	10	M	Second
14	8900	506	3310	278	253	295.3333333	32	2	10	p27	10	M	Second
15	8793	183	4465	275	183	356.5	32	1	14	p27	10	M	Second
16	7810	2157	2147	312	258.5	358	25	7	6	p27	10	M	Second
17	8186	2004	4707	215	246	188.6	38	8	22	p27	10	M	Second
18	8495	5041	6395	243	243.25	237	35	21	27	p27	10	M	Second
19	8363	2209	3787	279	242.75	355.5	30	9	9	p27	10	M	Second
20	8754	507	2196	274	253.5	323.5	32	2	7	p27	10	M	Second
21	8712	3993	1052	323	447.5	265.6666667	27	9	4	p27	10	M	Second
22	8329	1180	2139	231	295	209.3333333	36	4	10	p27	10	M	Second
23	7983	257	3390	249	257	279	32	1	12	p27	10	M	Second
24	8846	790	3369	276	395	356.2	32	2	10	p27	10	M	Second
25	8867	3190	1963	296	476.4	207	30	9	10	p27	10	M	Second
26	7876	3409	2190	232	268.875	247.5	34	12	10	p27	10	M	Second
27	7257	1073	2063	346	275.6666667	258	21	4	8	p27	10	M	Second
28	8076	3426	1707	245	262.6	307	33	12	6	p27	10	M	Second
29	9304	3550	2820	388	602.5	297.5	24	5	10	p27	10	M	Second
30	8378	3673	1328	254	305.3333333	194	33	12	6	p27	10	M	Second
31	8227	0	4794	235		224	35	0	20	p27	10	M	Second
32	7860	2908	3636	302	399	254	26	7	12	p27	10	M	Second
33	8913	3247	2546	288	253.8333333	397.5	31	11	8	p27	10	M	Second
34	8050	986	2053	218	246	257	37	4	8	p27	10	M	Second
35	8597	233	196	239	233	98	36	1	2	p27	10	M	Second
36	8734	797	942	243	398	163.25	36	2	6	p27	10	M	Second
37	7639	1124	1333	218	191.6	333	35	6	4	p27	10	M	Second
38	7727	1288	4882	266	304	228.5	29	4	18	p27	10	M	Second
39	8674	5536	1013	334	361.6666667	187.6666667	26	13	5	p27	10	M	Second
40	8781	517	1300	244	258	241.3333333	36	2	5	p27	10	M	Second
41	8453	4148	1190	256	261.6666667	210	33	15	5	p27	10	M	Second
42	7995	0	4276	242		238.75	33	0	18	p27	10	M	Second
43	6752	603	2537	225	301.5	231	30	2	11	p27	10	M	Second
44	8241	4739	2430	284	389.6666667	243	29	14	10	p27	10	M	Second
45	8676	594	4913	248	198	254.5	35	3	21	p27	10	M	Second
46	8032	1968	4200	259	339.3333333	239.75	31	6	18	p27	10	M	Second
47	9048	3753	1904	312	421.3333333	219.8333333	29	9	8	p27	10	M	Second
48	8388	1955	2783	254	252	249.5	33	8	11	p27	10	M	Second
49	8139	0	163	209		163	39	0	1	p27	10	M	Second
50	8563	957	1915	252	235.3333333	218	34	4	8	p27	10	M	Second
1	8398	4491	2156	336	352	309	25	11	7	p28	26	F	Second
2	2193	1900	293	439	597.5	293	5	4	1	p28	26	F	Second
3	8784	2317	3897	303	495.5	282.3333333	29	5	15	p28	26	F	Second
4	7187	2676	1190	327	379.75	383	22	7	3	p28	26	F	Second
5	1417	1023	393	283	511.5	131	5	2	3	p28	26	F	Second
6	8201	4137	1063	293	307.4285714	207.25	28	13	5	p28	26	F	Second
7	4977	1047	413	355	1047	206.5	14	1	2	p28	26	F	Second
8	2471	2001	253	309	382	253	8	6	1	p28	26	F	Second
9	720	380	0	180	190		4	2	0	p28	26	F	Second
10	7360	3330	2328	283	304.3333333	259	26	11	9	p28	26	F	Second
11	5832	2579	1810	307	348.6666667	302	19	7	6	p28	26	F	Second
12	5884	1068	2556	310	266.5	214.5	19	4	10	p28	26	F	Second
13	6289	2332	573	273	388.6666667	143.5	23	6	4	p28	26	F	Second
14	3213	150	783	268	150	391.5	12	1	2	p28	26	F	Second
15	3985	1474	700	221	304.5	233	18	5	3	p28	26	F	Second
16	8175	4767	1217	372	547.8	406	22	11	3	p28	26	F	Second
17	6258	1613	2306	241	537.6666667	204.75	26	3	12	p28	26	F	Second
18	8783	3910	7270	351	454.6666667	364	25	10	20	p28	26	F	Second
19	8681	3828	3361	263	289	277	33	13	13	p28	26	F	Second
20	4360	173	477	208	173	238.5	21	1	2	p28	26	F	Second
21	5931	2841	1610	395	477.5	805	15	6	2	p28	26	F	Second
22	4512	1342	1173	322	671	293	14	2	4	p28	26	F	Second
23	6304	407	317	300	407	317	21	1	1	p28	26	F	Second
24	8993	1500	1394	300	304	284.5	30	5	4	p28	26	F	Second
25	7861	4298	1014	291	491.6	154	27	9	7	p28	26	F	Second
26	7139	3156	2566	275	383.8	218.75	26	8	11	p28	26	F	Second
27	8653	904	5582	393	452	398.3333333	22	2	14	p28	26	F	Second
28	433	237	197	217	237	197	2	1	1	p28	26	F	Second
29	4331	863	1110	255	431.5	182	17	2	7	p28	26	F	Second
30	8116	2944	2630	232	325.25	247	35	10	12	p28	26	F	Second
31	5878	0	833	256		167	23	0	5	p28	26	F	Second
32	3893	1014	1693	299	347.5	301.5	13	3	5	p28	26	F	Second
33	8628	3269	2275	345	374.2	372	25	10	6	p28	26	F	Second
34	6140	1220	1933	279	305	276	22	4	7	p28	26	F	Second
35	2900	0	0	483			6	0	0	p28	26	F	Second
36	5431	1047	2752	247	349	301.3333333	22	3	9	p28	26	F	Second
37	5874	893	926	267	223	248.5	22	4	4	p28	26	F	Second
38	8668	3448	1157	619	643.6666667	453.5	14	5	3	p28	26	F	Second
39	7471	2640	120	415	471.75	120	18	6	1	p28	26	F	Second
40	8886	470	274	404	235	274	22	2	1	p28	26	F	Second
41	2138	859	220	214	175.75	220	10	5	1	p28	26	F	Second
42	6418	1200	1654	401	400	374	16	3	5	p28	26	F	Second
43	6274	1357	2787	273	410	279	23	3	10	p28	26	F	Second
44	9203	725	3641	354	242	331	26	3	11	p28	26	F	Second
45	6797	3020	1230	243	256.5714286	212.5	28	12	6	p28	26	F	Second
46	6080	1995	2578	320	404	265.75	19	5	9	p28	26	F	Second
47	9029	3415	3955	301	315.6666667	323.875	30	11	13	p28	26	F	Second
48	1862	860	0	233	430		8	2	0	p28	26	F	Second
49	7997	357	483	296	357	241.5	27	1	2	p28	26	F	Second
50	3462	737	466	247	368	233	14	2	2	p28	26	F	Second
1	8268	2577	2609	258	376	276.3333333	32	7	11	p29	33	M	Second
2	8996	1244	6675	243	323	218.75	37	4	28	p29	33	M	Second
3	7946	997	2716	256	249	251.75	31	4	11	p29	33	M	Second
4	8455	1648	4470	256	205.3333333	260.1666667	33	8	15	p29	33	M	Second
5	7265	2476	1314	269	334	205.6666667	27	8	6	p29	33	M	Second
6	6853	3030	824	245	209.7142857	173.3333333	28	13	5	p29	33	M	Second
7	7031	1584	2504	242	281	178.3333333	29	5	12	p29	33	M	Second
8	7536	0	1180	251		236	30	0	5	p29	33	M	Second
9	8456	0	1782	256		337.5	33	0	6	p29	33	M	Second
10	7901	1763	4992	293	360.6666667	275.5	27	5	17	p29	33	M	Second
11	8054	1970	2354	268	398.75	238	30	5	10	p29	33	M	Second
12	7646	1023	1873	247	244	294.6666667	31	4	8	p29	33	M	Second
13	7794	437	1652	260	218	234	30	2	7	p29	33	M	Second
14	8303	1217	2680	237	288.6666667	255.25	35	5	11	p29	33	M	Second
15	8031	1583	3776	382	516	502	21	3	7	p29	33	M	Second
16	8087	2282	1423	311	395.4	330.5	26	6	4	p29	33	M	Second
17	8789	3953	2403	293	429.3333333	232.75	30	10	10	p29	33	M	Second
18	7549	4469	5963	252	277.5	239	30	17	25	p29	33	M	Second
19	7728	2733	2558	241	273.75	248.25	32	10	11	p29	33	M	Second
20	7303	0	1094	228		221	32	0	5	p29	33	M	Second
21	8590	920	800	296	460	235	29	2	3	p29	33	M	Second
22	7564	443	1940	270	221.5	373.3333333	28	2	7	p29	33	M	Second
23	8045	1151	827	268	353	206.5	30	3	4	p29	33	M	Second
24	8861	1390	2837	246	355	255	36	4	12	p29	33	M	Second
25	8410	2503	2757	240	328.75	236.75	35	8	13	p29	33	M	Second
26	8359	874	4197	214	201.6666667	217.8333333	39	4	19	p29	33	M	Second
27	6384	1064	1026	213	178	235.5	30	6	4	p29	33	M	Second
28	8122	1290	627	312	487.5	193.5	26	3	3	p29	33	M	Second
29	8434	1353	1252	234	338	209	36	4	6	p29	33	M	Second
30	8153	2674	3830	291	368.75	438.3333333	28	8	11	p29	33	M	Second
31	8418	180	4167	255	180	271.25	33	1	15	p29	33	M	Second
32	8895	3949	3925	278	319.75	212	32	13	16	p29	33	M	Second
33	8131	2066	1930	254	351.4	276	32	7	7	p29	33	M	Second
34	6795	0	2260	309		323	22	0	7	p29	33	M	Second
35	8299	504	400	218	179	133	38	3	3	p29	33	M	Second
36	7949	583	943	248	292	295	32	2	4	p29	33	M	Second
37	8250	973	454	206	158	227	40	6	2	p29	33	M	Second
38	6989	1229	2470	218	206	230	32	6	10	p29	33	M	Second
39	7546	2350	1927	270	346	240.5	28	6	8	p29	33	M	Second
40	8445	550	1370	217	275	149	39	2	8	p29	33	M	Second
41	8234	2909	532	229	261.1428571	115.6666667	36	11	4	p29	33	M	Second
42	8650	320	1800	247	160	193.6	35	2	9	p29	33	M	Second
43	7211	2220	167	277	315.3333333	167	26	7	1	p29	33	M	Second
44	8476	2163	717	314	381.6666667	179	27	5	4	p29	33	M	Second
45	8120	1562	857	203	193.6666667	176	40	8	5	p29	33	M	Second
46	7395	1827	2382	296	291.75	246.5	25	6	10	p29	33	M	Second
47	8593	753	2620	239	171.3333333	169.5	36	4	14	p29	33	M	Second
48	7810	757	3490	279	292.5	289.5	28	3	12	p29	33	M	Second
49	7144	483	0	230	241.5		31	2	0	p29	33	M	Second
50	7338	2677	493	237	365	164.3333333	31	8	3	p29	33	M	Second
1	7590	3167	2123	316	450	269.5	24	7	7	p30	16	M	Second
2	7226	0	6166	258		294.6666667	28	0	24	p30	16	M	Second
3	8256	1293	5179	266	353	283.75	31	4	19	p30	16	M	Second
4	6353	67	700	199	67	350	32	1	2	p30	16	M	Second
5	8947	760	1113	280	380	132	32	2	7	p30	16	M	Second
6	8517	863	3404	284	241.5	344.5	30	4	12	p30	16	M	Second
7	8220	120	5930	249	120	252.3333333	33	1	23	p30	16	M	Second
8	8100	690	2723	270	345	249	30	2	13	p30	16	M	Second
9	7863	0	427	213		213	37	0	2	p30	16	M	Second
10	8300	680	5823	252	222	292	33	3	22	p30	16	M	Second
11	8221	756	3423	222	302.5	223	37	3	15	p30	16	M	Second
12	8247	1114	3634	258	355	292.3333333	32	3	15	p30	16	M	Second
13	8356	0	674	261		337	32	0	2	p30	16	M	Second
14	8004	2440	2744	258	244	233.3333333	31	10	12	p30	16	M	Second
15	6510	440	2747	197	132.5	230.6666667	33	3	13	p30	16	M	Second
16	8583	0	2066	245		252.5	35	0	9	p30	16	M	Second
17	8636	2649	2221	298	301.6666667	352.5	29	8	6	p30	16	M	Second
18	7734	4213	7117	267	394.3333333	254	29	14	28	p30	16	M	Second
19	7560	2052	2428	252	171	234	30	12	10	p30	16	M	Second
20	7009	120	390	226	120	195	31	1	2	p30	16	M	Second
21	7419	867	0	225	217		33	4	0	p30	16	M	Second
22	6786	223	2329	226	112	174.5	30	2	13	p30	16	M	Second
23	7563	0	1447	270		362	28	0	4	p30	16	M	Second
24	7939	227	1579	227	227	202.3333333	35	1	8	p30	16	M	Second
25	7878	153	7495	254	153	293.25	31	1	28	p30	16	M	Second
26	7391	417	4519	217	208.5	207.4	34	2	22	p30	16	M	Second
27	7696	203	1436	208	203	143	37	1	8	p30	16	M	Second
28	7602	880	2386	253	265.5	275.5	30	3	9	p30	16	M	Second
29	7629	673	2320	293	673	347.5	26	1	7	p30	16	M	Second
30	6920	1160	2280	247	205	178	28	5	11	p30	16	M	Second
31	7333	0	3858	229		227.3333333	32	0	17	p30	16	M	Second
32	7953	0	6554	257		266	31	0	25	p30	16	M	Second
33	8666	1665	3954	271	314	288.2	32	5	15	p30	16	M	Second
34	8908	283	4146	318	283	461	28	1	9	p30	16	M	Second
35	8376	890	1179	233	144	240.5	36	6	5	p30	16	M	Second
36	8016	0	70	236		70	34	0	1	p30	16	M	Second
37	8169	1763	503	221	216.6	251.5	37	9	2	p30	16	M	Second
38	8033	3917	3154	236	234.75	188.6666667	34	15	14	p30	16	M	Second
39	8447	357	1360	241	178	195	35	2	6	p30	16	M	Second
40	7084	0	583	221		291.5	32	0	2	p30	16	M	Second
41	7973	1473	3381	221	195.75	218.25	36	7	17	p30	16	M	Second
42	7344	167	2567	216	167	259.6	34	1	11	p30	16	M	Second
43	7145	0	2003	238		182	30	0	11	p30	16	M	Second
44	8310	1726	3000	268	432	214	31	4	14	p30	16	M	Second
45	7823	1920	2060	206	328.5	205.6666667	38	6	10	p30	16	M	Second
46	8349	1367	4434	278	278.25	225.6666667	30	5	19	p30	16	M	Second
47	8440	0	7576	264		319.1666667	32	0	29	p30	16	M	Second
48	8166	2200	2040	255	275	260	32	8	8	p30	16	M	Second
49	8339	0	969	225		287.5	37	0	3	p30	16	M	Second
50	5802	650	280	176	171.5	140	33	4	2	p30	16	M	Second
1	8619	4496	767	375	337	383	23	10	2	p31	25	F	Second
2	6644	1510	3730	277	525	291	24	3	14	p31	25	F	Second
3	8179	150	2030	264	75	220.8	31	2	11	p31	25	F	Second
4	8304	1237	3567	395	309	482.6666667	21	4	7	p31	25	F	Second
5	8295	393	2010	346	197	502.5	24	2	4	p31	25	F	Second
6	6196	1583	260	295	791.5	260	21	2	1	p31	25	F	Second
7	6195	147	1334	229	147	137.6666667	27	1	8	p31	25	F	Second
8	7155	0	2303	286		384	25	0	6	p31	25	F	Second
9	7761	0	4205	431		474	18	0	7	p31	25	F	Second
10	7705	953	3007	275	317.6666667	265.5	28	3	9	p31	25	F	Second
11	8066	427	3149	310	427	242	26	1	13	p31	25	F	Second
12	7204	220	2830	267	220	354.6666667	27	1	9	p31	25	F	Second
13	6948	0	0	289			24	0	0	p31	25	F	Second
14	8027	3558	2521	277	334.3333333	255.6666667	29	11	10	p31	25	F	Second
15	8291	1314	650	286	374	325	29	3	2	p31	25	F	Second
16	7228	227	657	289	227	219	25	1	3	p31	25	F	Second
17	5276	197	1475	330	197	247	16	1	5	p31	25	F	Second
18	6885	4233	2491	313	382.5	277	22	11	9	p31	25	F	Second
19	6931	5436	1237	267	276	252.75	26	19	5	p31	25	F	Second
20	8366	0	100	299		100	28	0	1	p31	25	F	Second
21	4706	167	0	314	167		15	1	0	p31	25	F	Second
22	8316	110	4453	396	110	674.5	21	1	7	p31	25	F	Second
23	9619	0	0	1603			6	0	0	p31	25	F	Second
24	6667	570	1493	290	285	248.8333333	23	2	6	p31	25	F	Second
25	7528	630	1470	251	210	245	30	3	6	p31	25	F	Second
26	6633	320	3709	301	320	245.6666667	22	1	9	p31	25	F	Second
27	7624	0	1844	381		282	20	0	5	p31	25	F	Second
28	7434	2767	0	413	356.5		18	6	0	p31	25	F	Second
29	6940	1400	1227	434	366.5	613.5	16	4	2	p31	25	F	Second
30	8193	1679	2423	293	283	346.6666667	28	7	8	p31	25	F	Second
31	7728	0	5115	368		393	21	0	13	p31	25	F	Second
32	7703	0	5297	428		419	18	0	13	p31	25	F	Second
33	8714	1221	2600	436	309	718.3333333	20	4	4	p31	25	F	Second
34	7073	1562	0	253	223		28	7	0	p31	25	F	Second
35	8059	594	1597	269	148	228	30	4	7	p31	25	F	Second
36	7403	0	573	308		191	24	0	3	p31	25	F	Second
37	7648	635	1643	425	317.5	329	18	2	5	p31	25	F	Second
38	6603	3819	540	275	612	270	24	10	2	p31	25	F	Second
39	7962	2702	1280	265	349	197	30	8	6	p31	25	F	Second
40	8805	0	170	440		170	20	0	1	p31	25	F	Second
41	8174	0	0	8174			1	0	0	p31	25	F	Second
42	8614	700	1903	297	350	308.6666667	29	2	6	p31	25	F	Second
43	7184	767	1050	299	276	350	24	3	3	p31	25	F	Second
44	8359	2726	2680	363	681.5	298	23	4	9	p31	25	F	Second
45	7285	953	1718	251	476.5	243	29	2	7	p31	25	F	Second
46	8083	0	7163	449		448	18	0	16	p31	25	F	Second
47	6191	790	1477	310	395	337.6666667	20	2	4	p31	25	F	Second
48	7545	1316	0	260	343.5		29	4	0	p31	25	F	Second
49	8767	1417	300	398	338.5	150	22	4	2	p31	25	F	Second
50	7574	101	1493	271	50	201	28	2	6	p31	25	F	Second
1	8396	5165	2867	400	759.5	464.5	21	10	10	p32	13	F	Second
2	9059	393	7852	477	393	466.6666667	19	1	14	p32	13	F	Second
3	8843	1964	4079	402	490.5	482.25	22	4	9	p32	13	F	Second
4	8831	6118	0	883	659		10	6	0	p32	13	F	Second
5	8860	1093	400	341	547	400	26	2	1	p32	13	F	Second
6	8783	3650	747	878	1825	373.5	10	2	2	p32	13	F	Second
7	6690	1110	3504	279	322.5	271.5	24	3	11	p32	13	F	Second
8	7423	1753	2401	297	601	186.5	25	3	10	p32	13	F	Second
9	8550	250	4200	475	250	579.5	18	1	7	p32	13	F	Second
10	8623	5188	0	616	669.3333333		14	8	0	p32	13	F	Second
11	8308	255	6120	378	255	333.5	22	1	14	p32	13	F	Second
12	8371	3017	933	399	461	467	21	7	2	p32	13	F	Second
13	7063	0	1107	307		553	23	0	2	p32	13	F	Second
14	7496	2496	3046	395	752.5	287	19	3	12	p32	13	F	Second
15	8925	3711	260	525	726	260	17	5	1	p32	13	F	Second
16	7673	4661	296	426	526.6666667	148	18	8	2	p32	13	F	Second
17	7383	1434	3560	273	319	209.6	27	4	15	p32	13	F	Second
18	8710	6059	3916	396	525.5	280	22	12	14	p32	13	F	Second
19	6345	2760	2080	219	230.6666667	231	29	11	9	p32	13	F	Second
20	8903	0	0	1113			8	0	0	p32	13	F	Second
21	8666	3973	1040	321	536	303	27	8	3	p32	13	F	Second
22	7313	277	2565	366	277	354.5	20	1	8	p32	13	F	Second
23	8200	0	2223	586		741	14	0	3	p32	13	F	Second
24	8391	0	7150	559		425.3333333	15	0	9	p32	13	F	Second
25	8510	2966	730	501	742	365	17	4	2	p32	13	F	Second
26	7047	960	4418	243	480	265	29	2	20	p32	13	F	Second
27	6262	688	1227	224	187.3333333	173	28	4	8	p32	13	F	Second
28	7663	4334	467	333	357.3333333	233	23	10	2	p32	13	F	Second
29	8379	2970	3990	419	594	427.5	20	5	8	p32	13	F	Second
30	8365	7985	380	697	942.5	190	12	10	2	p32	13	F	Second
31	8119	0	2374	338		306	24	0	7	p32	13	F	Second
32	8463	350	2740	423	350	304	20	1	9	p32	13	F	Second
33	7853	3376	1969	245	340.8	300.25	32	11	8	p32	13	F	Second
34	7931	535	1100	305	267	220	26	2	5	p32	13	F	Second
35	7383	1626	930	273	325	233	27	5	4	p32	13	F	Second
36	8283	1873	2787	394	1873	387.3333333	21	1	5	p32	13	F	Second
37	8108	793	213	280	238.5	213	29	3	1	p32	13	F	Second
38	5084	2774	720	182	238	303	28	14	3	p32	13	F	Second
39	7913	880	1039	344	231.6666667	210.6666667	23	4	5	p32	13	F	Second
40	8363	217	93	310	217	93	27	1	1	p32	13	F	Second
41	7276	2456	3739	291	309.8	371.5	25	8	12	p32	13	F	Second
42	8038	497	2466	259	497	253.75	31	1	10	p32	13	F	Second
43	8061	343	2702	403	343	540	20	1	5	p32	13	F	Second
44	8827	4727	3884	465	541.6666667	388	19	8	10	p32	13	F	Second
45	8426	1223	2306	468	611.5	384	18	2	6	p32	13	F	Second
46	7870	207	4903	525	207	643	15	1	9	p32	13	F	Second
47	9034	0	2552	602		638	15	0	4	p32	13	F	Second
48	6891	4040	1310	313	449	218	22	9	6	p32	13	F	Second
49	9065	0	1700	504		850	18	0	2	p32	13	F	Second
50	7020	900	1874	213	304.5	312.5	33	3	6	p32	13	F	Second
1	6487	3563	1444	360	594	211	18	6	6	p33	12	F	Second
2	5296	0	4541	241		247.5	22	0	19	p33	12	F	Second
3	7753	2450	2566	310	375.5	308.6666667	25	6	7	p33	12	F	Second
4	8320	417	5026	555	417	482	15	1	10	p33	12	F	Second
5	3469	577	530	248	577	176.6666667	14	1	3	p33	12	F	Second
6	8910	687	6243	685	343.5	1152	13	2	5	p33	12	F	Second
7	7790	437	3950	458	437	529.5	17	1	9	p33	12	F	Second
8	4042	1573	2316	367	787	289	11	2	8	p33	12	F	Second
9	6487	0	327	216		327	30	0	1	p33	12	F	Second
10	6492	2853	1447	240	274.6666667	241	27	10	6	p33	12	F	Second
11	4278	0	1785	285		238	15	0	8	p33	12	F	Second
12	7392	87	3371	296	87	359.5	25	1	9	p33	12	F	Second
13	7280	170	4463	303	170	319	24	1	14	p33	12	F	Second
14	6605	1618	2323	220	279.5	179.3333333	30	6	12	p33	12	F	Second
15	7268	2287	1360	280	331.3333333	344.6666667	26	7	4	p33	12	F	Second
16	8380	1524	780	299	380.5	235	28	4	3	p33	12	F	Second
17	7413	527	5449	309	527	297.6	24	1	18	p33	12	F	Second
18	8260	687	7573	413	687	399	20	1	19	p33	12	F	Second
19	7530	1740	3540	290	346	277.3333333	26	5	12	p33	12	F	Second
20	6774	213	1704	271	213	411	25	1	5	p33	12	F	Second
21	6745	450	1310	270	450	444.5	25	1	3	p33	12	F	Second
22	7456	303	3044	373	303	333	20	1	9	p33	12	F	Second
23	8413	533	2919	495	533	864	17	1	3	p33	12	F	Second
24	9635	357	0	1376	357		7	1	0	p33	12	F	Second
25	7244	2874	2189	302	450.8	286.5	24	7	9	p33	12	F	Second
26	8121	437	2941	325	218.5	274.5	25	2	11	p33	12	F	Second
27	8706	820	2157	580	410	359	15	2	6	p33	12	F	Second
28	2195	704	87	244	352	87	9	2	1	p33	12	F	Second
29	6462	2862	286	258	333.75	143	25	9	2	p33	12	F	Second
30	6587	2261	2443	263	283	281	25	8	9	p33	12	F	Second
31	5516	0	4313	251		251.5	22	0	18	p33	12	F	Second
32	7051	1246	4858	336	276.25	361	21	5	13	p33	12	F	Second
33	6957	2246	2093	268	288.2	233	26	8	9	p33	12	F	Second
34	6267	0	2010	348		1005	18	0	2	p33	12	F	Second
35	6394	314	1037	228	157	259	28	2	4	p33	12	F	Second
36	9096	1082	6560	1516	541	6560	6	2	1	p33	12	F	Second
37	8624	1230	567	719	615	567	12	2	1	p33	12	F	Second
38	5927	866	2516	220	275	168.75	27	3	15	p33	12	F	Second
39	8233	363	893	549	181.5	893	15	2	1	p33	12	F	Second
40	8165	0	417	355		208	23	0	2	p33	12	F	Second
41	7043	1743	2583	306	348.6	273.6666667	23	5	9	p33	12	F	Second
42	6256	1103	763	232	276	147	27	4	5	p33	12	F	Second
43	7711	0	4250	551		607	14	0	7	p33	12	F	Second
44	7673	2610	1267	274	290	211	28	9	6	p33	12	F	Second
45	7687	480	2070	296	240	284.5	26	2	7	p33	12	F	Second
46	6859	1805	4991	298	299.6666667	286.5	23	6	18	p33	12	F	Second
47	3170	0	1576	186		201.5	17	0	9	p33	12	F	Second
48	1283	183	0	160	91.5		8	2	0	p33	12	F	Second
49	7678	0	621	452		310.5	17	0	2	p33	12	F	Second
50	8415	957	2007	366	233.6666667	284.3333333	23	4	7	p33	12	F	Second
1	5109	1539	1870	222	504.5	186	23	3	10	p34	8	F	Second
2	7805	0	6586	269		291.5	29	0	23	p34	8	F	Second
3	9078	162	3616	363	162	270.6666667	25	1	12	p34	8	F	Second
4	9116	7293	1006	434	582	217	21	12	5	p34	8	F	Second
5	9343	719	5875	425	359.5	502.8	22	2	11	p34	8	F	Second
6	8476	3396	986	369	450.8333333	247	23	8	4	p34	8	F	Second
7	7981	2510	2897	296	420.6666667	231.6	27	6	12	p34	8	F	Second
8	8031	4290	1704	335	524	450.5	24	9	8	p34	8	F	Second
9	8287	0	530	319		195	26	0	3	p34	8	F	Second
10	7452	2526	3233	266	370.3333333	162	28	7	13	p34	8	F	Second
11	7032	0	3736	242		269	29	0	14	p34	8	F	Second
12	8229	3766	983	284	341	189.3333333	29	12	5	p34	8	F	Second
13	8064	493	3946	299	247	322.5	27	2	12	p34	8	F	Second
14	7901	1130	2097	255	259.5	230.6666667	31	4	10	p34	8	F	Second
15	7570	754	2652	291	377	251	26	2	11	p34	8	F	Second
16	8276	0	4032	376		367	22	0	10	p34	8	F	Second
17	8750	1163	5053	312	582	314.75	28	2	15	p34	8	F	Second
18	9083	6005	2826	395	299.5	353	23	15	8	p34	8	F	Second
19	7810	2450	3480	289	282	269.3333333	27	8	11	p34	8	F	Second
20	8336	317	4440	238	317	229.3333333	35	1	14	p34	8	F	Second
21	8949	3394	486	407	942.5	243	22	3	2	p34	8	F	Second
22	8490	920	1647	283	460	268.5	30	2	6	p34	8	F	Second
23	6800	0	1811	324		574	21	0	5	p34	8	F	Second
24	8243	0	2659	305		257	27	0	9	p34	8	F	Second
25	8775	3361	2980	325	432	352.6666667	27	7	10	p34	8	F	Second
26	8869	2687	1766	277	537.4	204	32	5	8	p34	8	F	Second
27	8970	1894	3477	332	389	362.3333333	27	5	9	p34	8	F	Second
28	8740	1987	2737	350	422.3333333	315	25	5	7	p34	8	F	Second
29	9004	4798	2633	474	442.5	304.5	19	10	6	p34	8	F	Second
30	8719	4754	120	272	307.5	120	32	16	1	p34	8	F	Second
31	8757	1484	4119	282	460	361.75	31	3	13	p34	8	F	Second
32	8899	6085	1310	342	399	218	26	15	6	p34	8	F	Second
33	7500	4188	773	268	290	257.6666667	28	14	3	p34	8	F	Second
34	8052	1423	2156	310	356	359	26	4	6	p34	8	F	Second
35	8588	0	2490	344		490.5	25	0	8	p34	8	F	Second
36	8669	3283	1680	289	410	240	30	8	7	p34	8	F	Second
37	8424	3526	1238	263	344.6	269	32	11	5	p34	8	F	Second
38	8592	1500	3612	268	470	261.6	32	3	13	p34	8	F	Second
39	6910	451	3786	256	180.5	215.5	27	3	17	p34	8	F	Second
40	8105	634	743	253	317	186	32	2	4	p34	8	F	Second
41	7204	3635	1513	212	250.3333333	160.6666667	34	15	9	p34	8	F	Second
42	7823	307	4773	290	307	267.75	27	1	16	p34	8	F	Second
43	8660	783	5913	321	392	311	27	2	19	p34	8	F	Second
44	8510	1873	2673	340	262	297	25	7	9	p34	8	F	Second
45	8750	4656	1289	324	352.6666667	351	27	13	4	p34	8	F	Second
46	8719	1420	6631	272	355	299.75	32	4	24	p34	8	F	Second
47	8660	4310	3554	361	431.8333333	326.2	24	10	11	p34	8	F	Second
48	5217	433	1280	149	154	153.5	35	3	9	p34	8	F	Second
49	6983	0	350	205		175	34	0	2	p34	8	F	Second
50	6676	520	2077	202	260	183.25	33	2	11	p34	8	F	Second
1	7816	2510	2373	279	415.5	263	28	6	9	p35	27	F	Second
2	5440	853	3266	237	426.5	217.6666667	23	2	15	p35	27	F	Second
3	6741	1267	1600	321	446.5	400	21	3	4	p35	27	F	Second
4	6450	2541	2443	222	204.25	215.8333333	29	12	10	p35	27	F	Second
5	5482	617	2510	274	308	412.3333333	20	2	6	p35	27	F	Second
6	7839	2336	2380	261	468	212	30	6	11	p35	27	F	Second
7	5473	193	1509	342	193	290	16	1	5	p35	27	F	Second
8	6090	613	4170	381	613	306.5	16	1	11	p35	27	F	Second
9	8064	1353	1253	278	677	273	29	2	5	p35	27	F	Second
10	7563	990	3273	270	229.6666667	268	28	4	11	p35	27	F	Second
11	6256	480	2077	329	480	694.5	19	1	5	p35	27	F	Second
12	8600	997	780	331	311	195	26	3	4	p35	27	F	Second
13	6636	1390	994	214	289.6666667	209.5	31	5	5	p35	27	F	Second
14	6310	440	4443	394	220	437.6666667	16	2	10	p35	27	F	Second
15	4492	277	1427	204	277	180	22	1	8	p35	27	F	Second
16	5625	348	0	296	174		19	2	0	p35	27	F	Second
17	7331	0	6271	333		392.6666667	22	0	16	p35	27	F	Second
18	1037	1037	237	259	274.3333333	237	4	4	1	p35	27	F	Second
19	7789	770	3160	278	385	200	28	2	14	p35	27	F	Second
20	5643	0	304	257		152	22	0	2	p35	27	F	Second
21	1545	0	0	257			6	0	0	p35	27	F	Second
22	7257	483	2084	259	483	259.3333333	28	1	9	p35	27	F	Second
23	7656	157	2169	348	157	355.6666667	22	1	5	p35	27	F	Second
24	7754	1511	227	287	755.5	227	27	2	1	p35	27	F	Second
25	8443	1633	1783	281	186.25	241.5	30	8	7	p35	27	F	Second
26	7530	1053	3507	243	263.25	214.5	31	4	15	p35	27	F	Second
27	7564	1213	1642	280	211	206.5	27	5	7	p35	27	F	Second
28	5053	940	1703	241	222	201	21	4	8	p35	27	F	Second
29	1741	447	890	249	447	223	7	1	4	p35	27	F	Second
30	8066	1957	3393	252	282.3333333	202.5	32	7	17	p35	27	F	Second
31	3787	0	1967	223		251	17	0	9	p35	27	F	Second
32	7129	3123	1079	285	376.6666667	180	25	8	6	p35	27	F	Second
33	8260	2193	1133	266	283.8	220	31	8	4	p35	27	F	Second
34	8182	2850	393	315	475	197	26	6	2	p35	27	F	Second
35	8310	0	467	332		233.5	25	0	2	p35	27	F	Second
36	8059	0	1659	350		415	23	0	4	p35	27	F	Second
37	4473	347	593	298	173.5	297	15	2	2	p35	27	F	Second
38	6418	2123	633	267	277.75	211	24	8	3	p35	27	F	Second
39	4357	1577	617	198	215.6666667	206	22	8	3	p35	27	F	Second
40	8424	213	833	241	213	208.5	35	1	4	p35	27	F	Second
41	7153	5231	413	511	895.75	206.5	14	6	2	p35	27	F	Second
42	5528	200	2947	291	200	308.3333333	19	1	9	p35	27	F	Second
43	3785	0	907	270		227	14	0	4	p35	27	F	Second
44	8505	5632	413	354	512	207	24	11	2	p35	27	F	Second
45	7943	2367	1040	378	426.6	203.5	21	6	5	p35	27	F	Second
46	8157	1239	4761	281	291	270.5	29	4	17	p35	27	F	Second
47	7792	1640	3330	269	372	247	29	4	14	p35	27	F	Second
48	0	0	0				0	0	0	p35	27	F	Second
49	6691	400	0	279	200		24	2	0	p35	27	F	Second
50	3721	181	547	248	181	172.5	15	1	3	p35	27	F	Second
1	7892	5649	827	304	368.5	207	26	15	4	p36	23	F	Second
2	5806	997	4422	200	249	208	29	4	21	p36	23	F	Second
3	6381	0	4801	193		178	33	0	26	p36	23	F	Second
4	6375	553	3208	228	184.3333333	336.8571429	28	3	10	p36	23	F	Second
5	5833	0	207	208		207	28	0	1	p36	23	F	Second
6	8558	0	350	713		175	12	0	2	p36	23	F	Second
7	6342	0	1475	244		210.5	26	0	7	p36	23	F	Second
8	7159	2900	1023	256	381.5	171	28	8	6	p36	23	F	Second
9	7367	0	1620	368		540	20	0	3	p36	23	F	Second
10	9353	0	6713	1871		1678	5	0	4	p36	23	F	Second
11	7146	227	2987	255	113	269	28	2	11	p36	23	F	Second
12	5647	1683	446	282	421	223	20	4	2	p36	23	F	Second
13	5747	0	400	230		200	25	0	2	p36	23	F	Second
14	5995	1649	1957	200	264	170	30	7	14	p36	23	F	Second
15	6798	1290	570	234	307.6666667	187.5	29	5	3	p36	23	F	Second
16	6521	0	453	261		227	25	0	2	p36	23	F	Second
17	6185	1690	1182	193	282	146.75	32	6	8	p36	23	F	Second
18	3537	727	2490	196	151	226	18	4	11	p36	23	F	Second
19	6455	1547	3281	269	569	279	24	3	11	p36	23	F	Second
20	3270	227	0	252	227		13	1	0	p36	23	F	Second
21	6231	453	0	201	453		31	1	0	p36	23	F	Second
22	6189	0	2324	238		223.3333333	26	0	11	p36	23	F	Second
23	5882	540	203	218	270	203	27	2	1	p36	23	F	Second
24	6634	0	1246	229		213	29	0	5	p36	23	F	Second
25	6149	769	643	228	129	135.6666667	27	5	4	p36	23	F	Second
26	8008	137	3391	400	137	393	20	1	9	p36	23	F	Second
27	6512	567	3565	250	283.5	324.3333333	26	2	10	p36	23	F	Second
28	7816	173	4896	521	173	859.3333333	15	1	6	p36	23	F	Second
29	6778	300	4341	212	150	190	32	2	19	p36	23	F	Second
30	6413	310	1814	247	155	216.5	26	2	7	p36	23	F	Second
31	7012	0	1947	242		183.3333333	29	0	10	p36	23	F	Second
32	6548	150	4272	226	150	210	29	1	20	p36	23	F	Second
33	7273	322	6565	260	161	285	28	2	23	p36	23	F	Second
34	6240	607	1110	189	152	185	33	4	6	p36	23	F	Second
35	7774	327	1387	299	327	273	26	1	5	p36	23	F	Second
36	6054	140	143	216	140	143	28	1	1	p36	23	F	Second
37	7174	2047	233	224	213	233	32	8	1	p36	23	F	Second
38	6440	1373	2887	239	158.3333333	410.2	27	7	9	p36	23	F	Second
39	3101	257	0	182	86		17	3	0	p36	23	F	Second
40	6421	0	0	401			16	0	0	p36	23	F	Second
41	4970	1349	2000	207	209.8	163	24	6	11	p36	23	F	Second
42	7063	237	1187	214	237	149	33	1	7	p36	23	F	Second
43	6879	0	3679	215		204	32	0	18	p36	23	F	Second
44	5574	490	1314	214	245	164	26	2	8	p36	23	F	Second
45	6281	221	2310	217	110.5	197.5	29	2	12	p36	23	F	Second
46	7261	1580	5539	242	263.3333333	249	30	6	21	p36	23	F	Second
47	8838	3807	3074	1473	3807	1024.666667	6	1	3	p36	23	F	Second
48	5267	1711	740	211	241	187.5	25	7	4	p36	23	F	Second
49	6414	0	887	200		296	32	0	3	p36	23	F	Second
50	4177	1169	543	209	215.6666667	194	20	5	3	p36	23	F	Second
1	7670	2697	4616	320	294	361.3333333	24	9	14	p37	28	F	Second
2	7425	1567	4418	354	1567	293	21	1	15	p37	28	F	Second
3	7581	1050	3610	271	273.6666667	242.25	28	4	14	p37	28	F	Second
4	7759	2590	2680	337	334.8	319.8	23	8	8	p37	28	F	Second
5	8263	4829	400	306	357.25	200	27	13	2	p37	28	F	Second
6	7586	1544	1447	316	386	437	24	4	4	p37	28	F	Second
7	6975	1127	2348	317	393.5	260.5	22	3	9	p37	28	F	Second
8	7490	3037	707	340	501.75	353	22	7	2	p37	28	F	Second
9	7459	0	760	276		240	27	0	3	p37	28	F	Second
10	7407	263	3492	322	263	349	23	1	10	p37	28	F	Second
11	6827	1500	3196	455	375	471.5	15	4	6	p37	28	F	Second
12	7345	180	2357	294	180	387	25	1	7	p37	28	F	Second
13	7554	570	1597	291	190	233.5	26	3	5	p37	28	F	Second
14	6137	2037	2110	279	315.3333333	264	22	8	8	p37	28	F	Second
15	6715	1903	2260	258	385.5	253.3333333	26	5	9	p37	28	F	Second
16	6906	810	377	329	405	377	21	2	1	p37	28	F	Second
17	7548	1566	3473	377	511.5	334.25	20	3	10	p37	28	F	Second
18	6793	3830	4519	309	304	301	22	12	15	p37	28	F	Second
19	6580	3221	2527	313	416	247	21	8	10	p37	28	F	Second
20	8186	233	0	315	233		26	1	0	p37	28	F	Second
21	8249	1608	1330	344	536	332.5	24	3	4	p37	28	F	Second
22	6518	347	3183	261	173	276.75	25	2	12	p37	28	F	Second
23	6899	1906	1277	287	354	310.3333333	24	6	4	p37	28	F	Second
24	7397	233	384	255	233	192	29	1	2	p37	28	F	Second
25	6973	2982	1297	249	275.8	325.6666667	28	11	4	p37	28	F	Second
26	7735	1703	2295	286	308.25	260	27	5	8	p37	28	F	Second
27	6954	3120	2137	278	427.4	311.6666667	25	8	7	p37	28	F	Second
28	6612	764	1110	367	382	301.5	18	2	4	p37	28	F	Second
29	6650	4224	1540	277	311.8333333	251	24	15	6	p37	28	F	Second
30	6435	2554	1075	230	257.25	220.5	28	10	5	p37	28	F	Second
31	9504	0	1457	1584		1457	6	0	1	p37	28	F	Second
32	7607	1829	2380	317	283.5	277.3333333	24	6	8	p37	28	F	Second
33	8634	4246	1000	375	492.5	355.5	23	9	3	p37	28	F	Second
34	7715	1190	1697	297	297	283	26	4	6	p37	28	F	Second
35	6797	0	1413	296		353	23	0	4	p37	28	F	Second
36	6566	567	1106	263	567	218.3333333	25	1	5	p37	28	F	Second
37	7939	986	1353	265	247	271	30	4	5	p37	28	F	Second
38	5226	2036	660	261	312	202	20	7	3	p37	28	F	Second
39	6017	1460	1423	251	262	264.5	24	6	5	p37	28	F	Second
40	7494	777	937	268	388.5	321.5	28	2	3	p37	28	F	Second
41	7909	3461	1037	316	350.6666667	259	25	10	4	p37	28	F	Second
42	7489	513	1833	300	256.5	218.75	25	2	8	p37	28	F	Second
43	6435	393	2053	292	393	293	22	1	7	p37	28	F	Second
44	7466	1520	770	356	760	385	21	2	2	p37	28	F	Second
45	7528	2197	884	269	296.1666667	241.6666667	28	7	4	p37	28	F	Second
46	8612	3271	2784	278	323.2	272.25	31	10	10	p37	28	F	Second
47	8219	2000	2783	316	377.25	246.4	26	6	10	p37	28	F	Second
48	6821	2233	2271	253	240.5	298	27	9	8	p37	28	F	Second
49	7750	313	0	352	313		22	1	0	p37	28	F	Second
50	6940	890	1007	257	445	209.6666667	27	2	5	p37	28	F	Second
1	7622	2877	1410	272	300	250	28	10	6	p38	9	M	Second
2	7820	2283	3615	270	286.5	331	29	8	11	p38	9	M	Second
3	8155	2766	2801	291	461.3333333	196.75	28	6	13	p38	9	M	Second
4	8585	5248	2520	296	297.3333333	259	29	15	10	p38	9	M	Second
5	8325	350	2293	252	175	321.5	33	2	6	p38	9	M	Second
6	9171	3022	2829	367	435.4	357.4	25	7	9	p38	9	M	Second
7	7858	1500	4538	262	270	257.5	30	5	17	p38	9	M	Second
8	7604	4794	1943	346	373.3333333	243	22	12	8	p38	9	M	Second
9	2843	0	0	158			18	0	0	p38	9	M	Second
10	3409	170	770	213	170	295	16	1	3	p38	9	M	Second
11	6838	1784	2147	285	306.5	244.5	24	6	9	p38	9	M	Second
12	6777	2346	843	295	360	190.5	23	7	4	p38	9	M	Second
13	8217	2320	0	304	391.6666667		27	6	0	p38	9	M	Second
14	5663	940	1833	257	304.5	229.5	22	3	8	p38	9	M	Second
15	720	103	293	103	103	89	7	1	3	p38	9	M	Second
16	8055	1404	2002	260	270	170.5	31	6	12	p38	9	M	Second
17	7899	1847	3486	316	461.5	349.75	25	4	12	p38	9	M	Second
18	7645	5998	3537	364	370.5	354	21	16	10	p38	9	M	Second
19	3377	1600	1504	188	329	122	18	5	11	p38	9	M	Second
20	6722	0	1906	217		305	31	0	7	p38	9	M	Second
21	7737	3617	137	309	378.5	137	25	10	1	p38	9	M	Second
22	7678	1317	1293	274	313	334.3333333	28	4	4	p38	9	M	Second
23	6530	577	1304	363	288	373	18	2	4	p38	9	M	Second
24	3070	0	293	171		147	18	0	2	p38	9	M	Second
25	9000	1734	4951	346	467	407	26	5	13	p38	9	M	Second
26	5878	210	1321	226	105	135.5	26	2	9	p38	9	M	Second
27	7606	1333	3594	282	321	289.3333333	27	4	12	p38	9	M	Second
28	4667	1296	483	246	280	161	19	5	3	p38	9	M	Second
29	5104	2404	2155	255	462.75	149.5	20	6	10	p38	9	M	Second
30	1678	608	774	105	107.5	104	16	6	7	p38	9	M	Second
31	8041	1600	1513	287	1600	317.6666667	28	1	6	p38	9	M	Second
32	3263	2107	700	204	248.3333333	155.5	16	8	4	p38	9	M	Second
33	7481	2750	143	340	459.75	143	22	6	1	p38	9	M	Second
34	7902	2085	790	316	347	263	25	6	3	p38	9	M	Second
35	8726	193	0	436	193		20	1	0	p38	9	M	Second
36	4855	1312	177	256	1312	88	19	1	2	p38	9	M	Second
37	1047	0	0	131			8	0	0	p38	9	M	Second
38	8018	4390	1581	259	330.75	250.3333333	31	13	7	p38	9	M	Second
39	7411	2260	597	274	266.6666667	199	27	7	3	p38	9	M	Second
40	8969	0	1676	345		419	26	0	4	p38	9	M	Second
41	7306	2710	1939	228	294.2	272.25	32	10	9	p38	9	M	Second
42	1750	0	493	292		247	6	0	2	p38	9	M	Second
43	8222	3263	497	305	509.3333333	248	27	7	2	p38	9	M	Second
44	5987	1083	4704	206	157.5	214	29	6	22	p38	9	M	Second
45	7500	2493	2157	259	453	211	29	5	10	p38	9	M	Second
46	4607	1594	4183	256	265.5	428.3333333	18	6	16	p38	9	M	Second
47	7169	1106	1396	276	368.6666667	172.8	26	3	8	p38	9	M	Second
48	7851	1399	787	302	412	268.5	26	3	3	p38	9	M	Second
49	4095	739	557	273	369.5	557	15	2	1	p38	9	M	Second
50	7592	0	910	304		199.6666667	25	0	5	p38	9	M	Second
1	7641	1828	1443	273	313.5	240.5	28	6	6	p39	17	F	Second
2	8363	830	6562	310	830	286.3333333	27	1	23	p39	17	F	Second
3	6854	1093	3357	214	237.5	175	32	5	19	p39	17	F	Second
4	8082	2358	3440	279	280.5	284.5	29	8	11	p39	17	F	Second
5	8691	1526	2403	256	375.5	256.6666667	34	4	11	p39	17	F	Second
6	8606	1433	3930	331	267.25	394.4	26	5	11	p39	17	F	Second
7	7567	163	6220	280	163	288.75	27	1	22	p39	17	F	Second
8	8942	0	6079	406		507	22	0	12	p39	17	F	Second
9	7936	832	733	227	228.5	166.5	35	3	4	p39	17	F	Second
10	9196	1814	3440	707	350.3333333	573	13	5	6	p39	17	F	Second
11	8691	157	2010	348	157	284	25	1	7	p39	17	F	Second
12	8276	200	5776	259	200	293	32	1	19	p39	17	F	Second
13	7682	0	0	256			30	0	0	p39	17	F	Second
14	8837	2727	2718	402	532	336.3333333	22	5	8	p39	17	F	Second
15	7350	953	2589	216	169	191.5	34	5	13	p39	17	F	Second
16	7610	863	1647	238	216	215	32	4	7	p39	17	F	Second
17	6973	0	1407	249		258.5	28	0	6	p39	17	F	Second
18	8225	5181	6568	316	496.25	286	26	14	23	p39	17	F	Second
19	7544	1405	4339	260	204.75	243.6666667	29	7	16	p39	17	F	Second
20	8629	287	1007	332	287	335.6666667	26	1	3	p39	17	F	Second
21	8530	507	6282	294	507	229.5	29	1	22	p39	17	F	Second
22	7263	870	2441	227	217	231	32	4	11	p39	17	F	Second
23	7223	127	2350	241	127	291	30	1	8	p39	17	F	Second
24	9306	0	569	1551		569	6	0	1	p39	17	F	Second
25	7551	934	3915	260	311.3333333	235	29	3	16	p39	17	F	Second
26	7197	509	2999	212	254.5	219.6666667	34	2	14	p39	17	F	Second
27	8334	1556	3360	278	248.6666667	301	30	6	11	p39	17	F	Second
28	9074	0	3621	698		451	13	0	7	p39	17	F	Second
29	8129	2846	4537	280	257	302	29	10	15	p39	17	F	Second
30	8703	4503	1790	281	375.5	229	31	12	8	p39	17	F	Second
31	8380	0	2103	270		254.6666667	31	0	8	p39	17	F	Second
32	7343	377	4793	245	188	241	30	2	18	p39	17	F	Second
33	7329	1387	757	253	241.6	189	29	6	4	p39	17	F	Second
34	7546	680	327	270	227	327	28	3	1	p39	17	F	Second
35	8224	433	2863	235	433	283.5	35	1	12	p39	17	F	Second
36	7583	333	800	230	333	171.6666667	33	1	4	p39	17	F	Second
37	8457	1436	240	302	318	240	28	5	1	p39	17	F	Second
38	7638	2025	3134	283	401.3333333	250.5	27	6	14	p39	17	F	Second
39	8447	1590	3386	291	305.75	232.5	29	6	16	p39	17	F	Second
40	7797	450	3137	229	225	168	34	2	14	p39	17	F	Second
41	8761	4144	2087	283	329.4285714	347.6666667	31	14	6	p39	17	F	Second
42	8717	567	3950	272	181.5	281	32	3	11	p39	17	F	Second
43	8767	827	517	313	413.5	258	28	2	2	p39	17	F	Second
44	8557	543	5724	329	272	337	26	2	17	p39	17	F	Second
45	7937	1066	3602	233	280	212.25	34	4	16	p39	17	F	Second
46	8121	1500	4942	246	202.3333333	254.75	33	6	20	p39	17	F	Second
47	8669	700	3880	263	350	285.8	33	2	14	p39	17	F	Second
48	8341	727	2980	253	242	244	33	3	12	p39	17	F	Second
49	8325	193	230	269	193	230	31	1	1	p39	17	F	Second
50	8546	0	1172	259		219	33	0	5	p39	17	F	Second
1	5514	4791	0	306	326		18	13	0	p40	22	M	Second
2	5728	840	2963	260	168	309.75	22	5	11	p40	22	M	Second
3	4643	503	1393	179	251.5	121.6	26	2	11	p40	22	M	Second
4	3377	2274	237	375	568.5	237	9	4	1	p40	22	M	Second
5	8114	707	1183	507	353.5	592	16	2	2	p40	22	M	Second
6	6013	2053	1046	223	224.2	249.3333333	27	10	4	p40	22	M	Second
7	8273	2393	4611	394	351.3333333	420.5	21	7	11	p40	22	M	Second
8	7010	3966	333	389	421.5	333	18	7	1	p40	22	M	Second
9	7889	1955	933	329	510.3333333	202	24	4	4	p40	22	M	Second
10	4892	1712	1053	213	237	200	23	8	4	p40	22	M	Second
11	7785	3564	1765	324	991.6666667	172	24	4	11	p40	22	M	Second
12	7197	157	945	360	157	236	20	1	4	p40	22	M	Second
13	9013	2002	2277	376	257	443.5	24	7	7	p40	22	M	Second
14	8626	943	2115	319	170.5	347.75	27	6	6	p40	22	M	Second
15	8132	3036	1275	280	334	244.5	29	9	5	p40	22	M	Second
16	8636	2405	717	332	801.6666667	358	26	3	2	p40	22	M	Second
17	6144	1597	1557	219	458.5	189	28	3	9	p40	22	M	Second
18	9649	5867	4080	877	1346.75	583	11	5	7	p40	22	M	Second
19	9226	2460	3720	419	361	447	22	7	8	p40	22	M	Second
20	7903	1294	2586	304	431.3333333	307.6666667	26	3	8	p40	22	M	Second
21	8233	907	250	433	279	250	19	3	1	p40	22	M	Second
22	8763	887	1281	337	443	226	26	2	6	p40	22	M	Second
23	7518	3446	1393	396	861.5	232.3333333	19	4	6	p40	22	M	Second
24	9098	393	937	350	393	306.5	26	1	3	p40	22	M	Second
25	6883	2910	290	287	395.75	145	24	7	2	p40	22	M	Second
26	7286	783	3260	235	142	191	31	5	12	p40	22	M	Second
27	8504	1417	2220	354	289	291.6666667	24	5	7	p40	22	M	Second
28	8777	426	1323	798	213	662	11	2	2	p40	22	M	Second
29	9245	4952	2900	770	4952	580	12	1	5	p40	22	M	Second
30	7074	3636	2124	272	364.5	206.5	26	10	10	p40	22	M	Second
31	6427	0	4303	402		406	16	0	8	p40	22	M	Second
32	8489	3646	3410	369	341.5	524	23	11	8	p40	22	M	Second
33	9160	3426	1420	705	590	355	13	5	4	p40	22	M	Second
34	8950	807	3187	373	807	637	24	1	5	p40	22	M	Second
35	8786	2446	1660	314	313	415	28	9	4	p40	22	M	Second
36	6932	970	2847	385	485	601.5	18	2	5	p40	22	M	Second
37	6330	1239	1881	226	190.75	294.3333333	28	6	8	p40	22	M	Second
38	8585	4532	2525	343	517.6	496.25	25	11	6	p40	22	M	Second
39	8347	4027	2606	309	384.8333333	326.3333333	27	11	7	p40	22	M	Second
40	8290	177	1708	267	177	284.3333333	31	1	6	p40	22	M	Second
41	7200	3227	1653	343	451.3333333	247.6666667	21	7	7	p40	22	M	Second
42	8354	0	2851	321		290.25	26	0	10	p40	22	M	Second
43	6554	787	1043	298	393	209	22	2	5	p40	22	M	Second
44	7407	1803	4890	247	175.5	306	30	9	16	p40	22	M	Second
45	8768	707	1217	674	707	608.5	13	1	2	p40	22	M	Second
46	8488	7227	1973	499	596.75	393	17	13	6	p40	22	M	Second
47	4318	1206	1793	288	276.25	359	15	5	5	p40	22	M	Second
48	9803	0	0	980			10	0	0	p40	22	M	Second
49	8025	325	893	382	325	447	21	1	2	p40	22	M	Second
[truncated: 301 more rows]
