# Supplementary material for: Gaze behavior when looking at paintings may predict autistic traits
Source: Psych J. 2025 Jan 6;14(2):267–76. doi: 10.1002/pchj.810 (PMC11961244; doi:10.1002/pchj.810)
Supplement: Supplementary file 3 — Data S3. Supporting Information. [file PCHJ-14-267-s003.csv]

Stimuli	Response	RT	Pid	Recall	ASD	Gender
1	TRUE	0.8324478	P1	Old	26	M
2	TRUE	1.9849082	P1	Old	26	M
3	TRUE	0.6818824	P1	Old	26	M
4	TRUE	1.2348222	P1	Old	26	M
5	TRUE	2.7155608	P1	Old	26	M
6	TRUE	1.261247	P1	Old	26	M
7	TRUE	0.9478216	P1	Old	26	M
8	TRUE	1.6207339	P1	Old	26	M
9	TRUE	0.8026721	P1	Old	26	M
10	TRUE	1.1360533	P1	Old	26	M
11	TRUE	1.0655788	P1	Old	26	M
12	TRUE	0.7654286	P1	Old	26	M
13	TRUE	1.4236074	P1	Old	26	M
14	TRUE	0.7495261	P1	Old	26	M
15	TRUE	2.4082506	P1	Old	26	M
16	TRUE	0.8562155	P1	Old	26	M
17	TRUE	1.008344	P1	Old	26	M
18	FALSE	1.1184222	P1	Old	26	M
19	TRUE	0.6148558	P1	Old	26	M
20	FALSE	3.8565074	P1	Old	26	M
21	TRUE	0.643905	P1	Old	26	M
22	FALSE	1.20061	P1	Old	26	M
23	TRUE	2.8963412	P1	Old	26	M
24	TRUE	0.7230024	P1	Old	26	M
25	TRUE	0.8134204	P1	Old	26	M
26	TRUE	2.6810319	P1	Old	26	M
27	TRUE	0.920725	P1	Old	26	M
28	FALSE	3.1187828	P1	Old	26	M
29	TRUE	0.8576017	P1	Old	26	M
30	TRUE	1.0335014	P1	Old	26	M
31	TRUE	0.6338769	P1	Old	26	M
32	TRUE	0.9327233	P1	Old	26	M
33	TRUE	1.3475145	P1	Old	26	M
34	TRUE	0.8944347	P1	Old	26	M
35	FALSE	1.3081213	P1	Old	26	M
36	TRUE	0.6006415	P1	Old	26	M
37	FALSE	0.7244647	P1	Old	26	M
38	TRUE	0.8642828	P1	Old	26	M
39	FALSE	0.7573065	P1	Old	26	M
40	TRUE	0.9140077	P1	Old	26	M
41	TRUE	0.8603478	P1	Old	26	M
42	TRUE	1.3832081	P1	Old	26	M
43	TRUE	1.3229988	P1	Old	26	M
44	TRUE	0.5662638	P1	Old	26	M
45	TRUE	0.7740413	P1	Old	26	M
46	TRUE	0.739822	P1	Old	26	M
47	TRUE	0.9174815	P1	Old	26	M
48	TRUE	0.8001347	P1	Old	26	M
49	TRUE	0.7920254	P1	Old	26	M
50	TRUE	1.9024379	P1	Old	26	M
1new	TRUE	0.9304789	P1	New	26	M
2new	TRUE	1.0346722	P1	New	26	M
3new	TRUE	0.7798601	P1	New	26	M
4new	FALSE	0.764698	P1	New	26	M
5new	TRUE	7.5767209	P1	New	26	M
6new	FALSE	2.9235773	P1	New	26	M
7new	TRUE	2.381764	P1	New	26	M
8new	TRUE	0.7539915	P1	New	26	M
9new	TRUE	0.7190146	P1	New	26	M
10new	TRUE	0.8220751	P1	New	26	M
11new	TRUE	1.4206821	P1	New	26	M
12new	TRUE	0.7258244	P1	New	26	M
13new	TRUE	0.8948878	P1	New	26	M
14new	TRUE	1.1896501	P1	New	26	M
15new	TRUE	1.4003053	P1	New	26	M
16new	TRUE	1.1210478	P1	New	26	M
17new	TRUE	0.8483955	P1	New	26	M
18new	FALSE	0.7678192	P1	New	26	M
19new	FALSE	5.4278454	P1	New	26	M
20new	TRUE	0.7582905	P1	New	26	M
21new	TRUE	0.805068	P1	New	26	M
22new	TRUE	0.703781	P1	New	26	M
23new	TRUE	0.6805012	P1	New	26	M
24new	TRUE	0.8688876	P1	New	26	M
25new	TRUE	0.7265269	P1	New	26	M
26new	TRUE	1.6256966	P1	New	26	M
27new	FALSE	0.7915237	P1	New	26	M
28new	TRUE	1.1979662	P1	New	26	M
29new	TRUE	1.2601534	P1	New	26	M
30new	FALSE	1.0185712	P1	New	26	M
31new	TRUE	0.8024017	P1	New	26	M
32new	FALSE	3.4528037	P1	New	26	M
33new	FALSE	2.1657495	P1	New	26	M
34new	TRUE	0.652403	P1	New	26	M
35new	TRUE	0.7250357	P1	New	26	M
36new	TRUE	1.2010781	P1	New	26	M
37new	TRUE	1.0036704	P1	New	26	M
38new	TRUE	1.4814073	P1	New	26	M
39new	TRUE	0.9595319	P1	New	26	M
40new	TRUE	1.2896679	P1	New	26	M
41new	FALSE	2.4996543	P1	New	26	M
42new	TRUE	1.0509471	P1	New	26	M
43new	FALSE	2.6992362	P1	New	26	M
44new	TRUE	4.2076827	P1	New	26	M
45new	TRUE	0.5867113	P1	New	26	M
46new	FALSE	0.7598902	P1	New	26	M
47new	TRUE	0.8951736	P1	New	26	M
48new	TRUE	0.6885337	P1	New	26	M
49new	TRUE	2.0075909	P1	New	26	M
50new	FALSE	0.9104766	P1	New	26	M
1	TRUE	0.8376494	P2	Old	14	F
2	TRUE	0.8330956	P2	Old	14	F
3	TRUE	0.8550242	P2	Old	14	F
4	TRUE	1.9488687	P2	Old	14	F
5	TRUE	0.9505823	P2	Old	14	F
6	FALSE	2.5958114	P2	Old	14	F
7	TRUE	0.9090099	P2	Old	14	F
8	FALSE	1.225999	P2	Old	14	F
9	TRUE	0.7209029	P2	Old	14	F
10	FALSE	1.5619446	P2	Old	14	F
11	FALSE	1.6695094	P2	Old	14	F
12	TRUE	0.9034911	P2	Old	14	F
13	TRUE	0.66643	P2	Old	14	F
14	TRUE	1.1069287	P2	Old	14	F
15	TRUE	1.2204147	P2	Old	14	F
16	TRUE	0.7234124	P2	Old	14	F
17	TRUE	0.6530645	P2	Old	14	F
18	FALSE	1.2172963	P2	Old	14	F
19	TRUE	0.6063675	P2	Old	14	F
20	FALSE	2.177218	P2	Old	14	F
21	TRUE	0.8643557	P2	Old	14	F
22	TRUE	0.9157291	P2	Old	14	F
23	TRUE	2.5370615	P2	Old	14	F
24	TRUE	0.8636619	P2	Old	14	F
25	TRUE	0.6724881	P2	Old	14	F
26	TRUE	0.6706655	P2	Old	14	F
27	TRUE	0.7323072	P2	Old	14	F
28	TRUE	1.0741015	P2	Old	14	F
29	TRUE	0.749895	P2	Old	14	F
30	TRUE	1.8212955	P2	Old	14	F
31	TRUE	0.977585	P2	Old	14	F
32	TRUE	1.2387444	P2	Old	14	F
33	TRUE	2.1897728	P2	Old	14	F
34	TRUE	1.0843082	P2	Old	14	F
35	TRUE	0.7261732	P2	Old	14	F
36	TRUE	0.7413712	P2	Old	14	F
37	TRUE	0.7538248	P2	Old	14	F
38	FALSE	0.89018	P2	Old	14	F
39	TRUE	0.8996318	P2	Old	14	F
40	TRUE	1.1428692	P2	Old	14	F
41	TRUE	0.9043584	P2	Old	14	F
42	TRUE	0.7057286	P2	Old	14	F
43	TRUE	0.707428	P2	Old	14	F
44	FALSE	2.3423158	P2	Old	14	F
45	FALSE	1.1797601	P2	Old	14	F
46	TRUE	0.7310959	P2	Old	14	F
47	TRUE	0.7169616	P2	Old	14	F
48	TRUE	0.798535	P2	Old	14	F
49	TRUE	1.7148825	P2	Old	14	F
50	FALSE	0.7913707	P2	Old	14	F
1new	FALSE	0.6913477	P2	New	14	F
2new	TRUE	0.8546378	P2	New	14	F
3new	TRUE	0.8567162	P2	New	14	F
4new	TRUE	1.2470612	P2	New	14	F
5new	TRUE	2.4630403	P2	New	14	F
6new	TRUE	1.1177946	P2	New	14	F
7new	TRUE	1.1436761	P2	New	14	F
8new	FALSE	0.9926012	P2	New	14	F
9new	TRUE	0.9515694	P2	New	14	F
10new	FALSE	0.7068269	P2	New	14	F
11new	FALSE	2.5022094	P2	New	14	F
12new	TRUE	1.1663249	P2	New	14	F
13new	TRUE	0.7407655	P2	New	14	F
14new	TRUE	1.1351673	P2	New	14	F
15new	TRUE	1.5149593	P2	New	14	F
16new	TRUE	0.8500523	P2	New	14	F
17new	TRUE	0.8645909	P2	New	14	F
18new	TRUE	0.7782568	P2	New	14	F
19new	TRUE	0.9914272	P2	New	14	F
20new	TRUE	1.6287676	P2	New	14	F
21new	TRUE	2.2466842	P2	New	14	F
22new	TRUE	0.9101581	P2	New	14	F
23new	TRUE	0.8096313	P2	New	14	F
24new	TRUE	1.8977966	P2	New	14	F
25new	FALSE	1.1542821	P2	New	14	F
26new	TRUE	0.9914294	P2	New	14	F
27new	TRUE	0.9162011	P2	New	14	F
28new	TRUE	0.916755	P2	New	14	F
29new	TRUE	1.190224	P2	New	14	F
30new	FALSE	1.2430288	P2	New	14	F
31new	TRUE	1.0303124	P2	New	14	F
32new	FALSE	0.7275987	P2	New	14	F
33new	TRUE	1.0648559	P2	New	14	F
34new	TRUE	0.639931	P2	New	14	F
35new	TRUE	1.5524162	P2	New	14	F
36new	TRUE	0.9304177	P2	New	14	F
37new	TRUE	0.9466907	P2	New	14	F
38new	TRUE	0.7441645	P2	New	14	F
39new	TRUE	0.8101281	P2	New	14	F
40new	TRUE	1.3391717	P2	New	14	F
41new	FALSE	1.2869771	P2	New	14	F
42new	TRUE	0.887327	P2	New	14	F
43new	TRUE	2.1856953	P2	New	14	F
44new	TRUE	0.8253658	P2	New	14	F
45new	TRUE	1.2044567	P2	New	14	F
46new	TRUE	1.2811566	P2	New	14	F
47new	FALSE	0.9507833	P2	New	14	F
48new	TRUE	0.9329755	P2	New	14	F
49new	TRUE	1.601832	P2	New	14	F
50new	TRUE	2.7115022	P2	New	14	F
1	TRUE	1.1882499	P3	Old	10	F
2	FALSE	0.952418099	P3	Old	10	F
3	TRUE	2.769573	P3	Old	10	F
4	TRUE	1.6291576	P3	Old	10	F
5	TRUE	1.0488183	P3	Old	10	F
6	TRUE	0.912950399	P3	Old	10	F
7	TRUE	1.2253184	P3	Old	10	F
8	FALSE	0.9960998	P3	Old	10	F
9	TRUE	1.4067803	P3	Old	10	F
10	FALSE	1.3315151	P3	Old	10	F
11	FALSE	0.756579099	P3	Old	10	F
12	TRUE	0.775964499	P3	Old	10	F
13	FALSE	1.255458	P3	Old	10	F
14	TRUE	0.7786757	P3	Old	10	F
15	TRUE	0.853149099	P3	Old	10	F
16	TRUE	0.7676804	P3	Old	10	F
17	TRUE	1.1637903	P3	Old	10	F
18	TRUE	1.000702	P3	Old	10	F
19	FALSE	1.7821483	P3	Old	10	F
20	TRUE	0.7912955	P3	Old	10	F
21	TRUE	0.7449613	P3	Old	10	F
22	TRUE	1.2976258	P3	Old	10	F
23	TRUE	0.8314435	P3	Old	10	F
24	TRUE	0.7995116	P3	Old	10	F
25	TRUE	2.54924	P3	Old	10	F
26	TRUE	0.6735845	P3	Old	10	F
27	FALSE	1.2389257	P3	Old	10	F
28	TRUE	0.7634691	P3	Old	10	F
29	TRUE	0.629108	P3	Old	10	F
30	TRUE	0.963072901	P3	Old	10	F
31	TRUE	1.0158227	P3	Old	10	F
32	FALSE	1.1639063	P3	Old	10	F
33	TRUE	0.813597	P3	Old	10	F
34	TRUE	0.897017499	P3	Old	10	F
35	TRUE	0.8252408	P3	Old	10	F
36	TRUE	0.6890293	P3	Old	10	F
37	FALSE	0.6853179	P3	Old	10	F
38	TRUE	1.067543101	P3	Old	10	F
39	FALSE	0.7176842	P3	Old	10	F
40	FALSE	2.583611	P3	Old	10	F
41	FALSE	1.7553033	P3	Old	10	F
42	TRUE	1.8279868	P3	Old	10	F
43	FALSE	1.2411444	P3	Old	10	F
44	TRUE	0.8927627	P3	Old	10	F
45	TRUE	1.3822777	P3	Old	10	F
46	TRUE	0.6998595	P3	Old	10	F
47	TRUE	2.5128767	P3	Old	10	F
48	TRUE	1.3836669	P3	Old	10	F
49	TRUE	0.8171345	P3	Old	10	F
50	FALSE	1.4787495	P3	Old	10	F
1new	TRUE	2.3183811	P3	New	10	F
2new	FALSE	1.670932099	P3	New	10	F
3new	TRUE	2.2350686	P3	New	10	F
4new	TRUE	0.9544477	P3	New	10	F
5new	TRUE	1.045595801	P3	New	10	F
6new	FALSE	1.391853101	P3	New	10	F
7new	TRUE	1.9344966	P3	New	10	F
8new	TRUE	1.229413699	P3	New	10	F
9new	TRUE	0.7216577	P3	New	10	F
10new	FALSE	1.7076549	P3	New	10	F
11new	FALSE	2.248923301	P3	New	10	F
12new	TRUE	0.8537412	P3	New	10	F
13new	TRUE	0.7787102	P3	New	10	F
14new	FALSE	0.750207501	P3	New	10	F
15new	FALSE	0.9600779	P3	New	10	F
16new	TRUE	1.7512838	P3	New	10	F
17new	TRUE	1.068241499	P3	New	10	F
18new	TRUE	0.9318293	P3	New	10	F
19new	FALSE	0.7588762	P3	New	10	F
20new	TRUE	0.868879599	P3	New	10	F
21new	TRUE	1.4503204	P3	New	10	F
22new	FALSE	1.293563301	P3	New	10	F
23new	TRUE	0.980564499	P3	New	10	F
24new	TRUE	1.0364555	P3	New	10	F
25new	TRUE	0.8219522	P3	New	10	F
26new	FALSE	2.217106001	P3	New	10	F
27new	TRUE	1.7578124	P3	New	10	F
28new	FALSE	0.9757829	P3	New	10	F
29new	FALSE	1.0107587	P3	New	10	F
30new	FALSE	0.9475032	P3	New	10	F
31new	TRUE	1.0177288	P3	New	10	F
32new	FALSE	0.8633234	P3	New	10	F
33new	FALSE	0.6875382	P3	New	10	F
34new	TRUE	0.7421732	P3	New	10	F
35new	TRUE	0.8288021	P3	New	10	F
36new	TRUE	0.8251236	P3	New	10	F
37new	TRUE	1.0042662	P3	New	10	F
38new	FALSE	1.3767815	P3	New	10	F
39new	TRUE	1.2020353	P3	New	10	F
40new	TRUE	1.6023528	P3	New	10	F
41new	FALSE	1.012364301	P3	New	10	F
42new	TRUE	1.377764501	P3	New	10	F
43new	TRUE	1.3087322	P3	New	10	F
44new	FALSE	1.1999955	P3	New	10	F
45new	TRUE	1.3092502	P3	New	10	F
46new	FALSE	0.755569601	P3	New	10	F
47new	TRUE	1.115737	P3	New	10	F
48new	FALSE	0.7743112	P3	New	10	F
49new	TRUE	1.1082142	P3	New	10	F
50new	FALSE	0.7753457	P3	New	10	F
1	TRUE	0.6607439	P4	Old	20	F
2	TRUE	0.6780263	P4	Old	20	F
3	TRUE	0.7429661	P4	Old	20	F
4	TRUE	1.0479074	P4	Old	20	F
5	TRUE	0.7699114	P4	Old	20	F
6	FALSE	0.8092129	P4	Old	20	F
7	TRUE	0.6366484	P4	Old	20	F
8	TRUE	0.784752	P4	Old	20	F
9	TRUE	0.5913386	P4	Old	20	F
10	TRUE	0.5196462	P4	Old	20	F
11	TRUE	0.7443245	P4	Old	20	F
12	TRUE	0.6045224	P4	Old	20	F
13	TRUE	1.1581433	P4	Old	20	F
14	TRUE	0.6820545	P4	Old	20	F
15	TRUE	0.7546897	P4	Old	20	F
16	TRUE	0.6032444	P4	Old	20	F
17	TRUE	0.839388	P4	Old	20	F
18	FALSE	0.7568243	P4	Old	20	F
19	TRUE	0.849377301	P4	Old	20	F
20	TRUE	0.645821701	P4	Old	20	F
21	TRUE	0.5284507	P4	Old	20	F
22	TRUE	0.8481726	P4	Old	20	F
23	FALSE	1.005391	P4	Old	20	F
24	FALSE	0.686405799	P4	Old	20	F
25	TRUE	0.630142	P4	Old	20	F
26	TRUE	0.5607485	P4	Old	20	F
27	TRUE	1.1914391	P4	Old	20	F
28	TRUE	0.729488499	P4	Old	20	F
29	TRUE	1.1778398	P4	Old	20	F
30	TRUE	0.8355947	P4	Old	20	F
31	TRUE	0.6270398	P4	Old	20	F
32	TRUE	0.701033	P4	Old	20	F
33	TRUE	1.2679682	P4	Old	20	F
34	TRUE	1.024610801	P4	Old	20	F
35	FALSE	0.7688392	P4	Old	20	F
36	TRUE	0.658012301	P4	Old	20	F
37	TRUE	0.5720988	P4	Old	20	F
38	TRUE	0.7759584	P4	Old	20	F
39	TRUE	0.7329807	P4	Old	20	F
40	FALSE	0.7845128	P4	Old	20	F
41	FALSE	1.195486	P4	Old	20	F
42	TRUE	1.048206801	P4	Old	20	F
43	TRUE	1.1065853	P4	Old	20	F
44	FALSE	1.1356722	P4	Old	20	F
45	FALSE	1.281036	P4	Old	20	F
46	TRUE	0.7011794	P4	Old	20	F
47	TRUE	1.821076601	P4	Old	20	F
48	TRUE	0.5884692	P4	Old	20	F
49	TRUE	0.7075739	P4	Old	20	F
50	TRUE	0.7806186	P4	Old	20	F
1new	TRUE	1.1579373	P4	New	20	F
2new	TRUE	0.8083808	P4	New	20	F
3new	TRUE	0.7102832	P4	New	20	F
4new	TRUE	1.034945101	P4	New	20	F
5new	TRUE	0.7767028	P4	New	20	F
6new	TRUE	0.8524515	P4	New	20	F
7new	TRUE	0.6445265	P4	New	20	F
8new	TRUE	0.867960501	P4	New	20	F
9new	TRUE	0.741938	P4	New	20	F
10new	FALSE	0.7139573	P4	New	20	F
11new	TRUE	1.1379471	P4	New	20	F
12new	TRUE	0.6357924	P4	New	20	F
13new	TRUE	0.6735633	P4	New	20	F
14new	TRUE	1.4160465	P4	New	20	F
15new	FALSE	1.0502828	P4	New	20	F
16new	TRUE	0.8379485	P4	New	20	F
17new	TRUE	0.6493698	P4	New	20	F
18new	TRUE	0.7821329	P4	New	20	F
19new	TRUE	0.7984747	P4	New	20	F
20new	TRUE	0.8000147	P4	New	20	F
21new	TRUE	0.6894528	P4	New	20	F
22new	TRUE	0.7948248	P4	New	20	F
23new	TRUE	0.6445372	P4	New	20	F
24new	TRUE	0.5700157	P4	New	20	F
25new	TRUE	0.7140517	P4	New	20	F
26new	TRUE	0.9354816	P4	New	20	F
27new	FALSE	1.205006501	P4	New	20	F
28new	TRUE	1.2462935	P4	New	20	F
29new	TRUE	0.6633318	P4	New	20	F
30new	FALSE	0.5239874	P4	New	20	F
31new	TRUE	0.9372057	P4	New	20	F
32new	FALSE	0.9958444	P4	New	20	F
33new	TRUE	0.8480319	P4	New	20	F
34new	FALSE	0.7922918	P4	New	20	F
35new	TRUE	0.6811148	P4	New	20	F
36new	TRUE	0.9741661	P4	New	20	F
37new	TRUE	1.1876234	P4	New	20	F
38new	TRUE	0.7691617	P4	New	20	F
39new	TRUE	0.8312613	P4	New	20	F
40new	TRUE	0.8530149	P4	New	20	F
41new	TRUE	0.8803578	P4	New	20	F
42new	TRUE	0.7526946	P4	New	20	F
43new	TRUE	0.626132499	P4	New	20	F
44new	FALSE	0.619074999	P4	New	20	F
45new	FALSE	0.759929201	P4	New	20	F
46new	FALSE	0.551441001	P4	New	20	F
47new	TRUE	0.672235199	P4	New	20	F
48new	TRUE	0.637855199	P4	New	20	F
49new	TRUE	0.709692799	P4	New	20	F
50new	TRUE	0.9354659	P4	New	20	F
1	TRUE	0.7768214	P5	Old	23	F
2	TRUE	1.1835448	P5	Old	23	F
3	TRUE	0.8152421	P5	Old	23	F
4	FALSE	1.1521662	P5	Old	23	F
5	TRUE	2.0227251	P5	Old	23	F
6	FALSE	1.324366	P5	Old	23	F
7	TRUE	0.9370965	P5	Old	23	F
8	TRUE	1.5213692	P5	Old	23	F
9	TRUE	0.944351	P5	Old	23	F
10	TRUE	2.21289	P5	Old	23	F
11	TRUE	0.861173199	P5	Old	23	F
12	TRUE	0.878764	P5	Old	23	F
13	TRUE	2.1260443	P5	Old	23	F
14	TRUE	1.238428799	P5	Old	23	F
15	TRUE	1.5542274	P5	Old	23	F
16	TRUE	1.166452999	P5	Old	23	F
17	TRUE	0.7694716	P5	Old	23	F
18	TRUE	1.1030404	P5	Old	23	F
19	FALSE	0.84048	P5	Old	23	F
20	TRUE	0.7666547	P5	Old	23	F
21	TRUE	1.0639316	P5	Old	23	F
22	FALSE	1.0059315	P5	Old	23	F
23	FALSE	0.826544301	P5	Old	23	F
24	FALSE	1.0035486	P5	Old	23	F
25	FALSE	1.4214814	P5	Old	23	F
26	TRUE	0.9056803	P5	Old	23	F
27	TRUE	0.8280167	P5	Old	23	F
28	FALSE	0.8241229	P5	Old	23	F
29	TRUE	0.878263201	P5	Old	23	F
30	FALSE	1.656489	P5	Old	23	F
31	TRUE	0.731772601	P5	Old	23	F
32	FALSE	1.2516633	P5	Old	23	F
33	FALSE	1.0681657	P5	Old	23	F
34	TRUE	0.9423334	P5	Old	23	F
35	FALSE	0.8634272	P5	Old	23	F
36	TRUE	0.9695311	P5	Old	23	F
37	TRUE	0.730338301	P5	Old	23	F
38	TRUE	1.036317999	P5	Old	23	F
39	FALSE	0.762676899	P5	Old	23	F
40	TRUE	3.034937399	P5	Old	23	F
41	TRUE	1.2820283	P5	Old	23	F
42	TRUE	2.543829	P5	Old	23	F
43	FALSE	0.9022668	P5	Old	23	F
44	TRUE	0.8233665	P5	Old	23	F
45	TRUE	1.2479974	P5	Old	23	F
46	TRUE	1.0083508	P5	Old	23	F
47	TRUE	0.762545099	P5	Old	23	F
48	TRUE	1.280840499	P5	Old	23	F
49	FALSE	3.0155516	P5	Old	23	F
50	TRUE	0.9524603	P5	Old	23	F
1new	FALSE	1.2882399	P5	New	23	F
2new	TRUE	0.8054827	P5	New	23	F
3new	TRUE	0.7798448	P5	New	23	F
4new	TRUE	1.3727453	P5	New	23	F
5new	FALSE	3.2177868	P5	New	23	F
6new	TRUE	3.0421244	P5	New	23	F
7new	TRUE	0.9447547	P5	New	23	F
8new	TRUE	0.845877499	P5	New	23	F
9new	TRUE	1.026116599	P5	New	23	F
10new	TRUE	1.3095234	P5	New	23	F
11new	TRUE	1.194893599	P5	New	23	F
12new	TRUE	0.8618549	P5	New	23	F
13new	TRUE	0.8630114	P5	New	23	F
14new	TRUE	0.8500279	P5	New	23	F
15new	TRUE	1.0598343	P5	New	23	F
16new	TRUE	1.210372699	P5	New	23	F
17new	TRUE	0.8069783	P5	New	23	F
18new	TRUE	0.824393701	P5	New	23	F
19new	TRUE	0.8476272	P5	New	23	F
20new	TRUE	1.7243344	P5	New	23	F
21new	TRUE	0.8268086	P5	New	23	F
22new	TRUE	0.7028816	P5	New	23	F
23new	TRUE	2.4200291	P5	New	23	F
24new	TRUE	0.995223599	P5	New	23	F
25new	TRUE	0.8845863	P5	New	23	F
26new	TRUE	1.8393787	P5	New	23	F
27new	TRUE	0.8630401	P5	New	23	F
28new	TRUE	0.806969	P5	New	23	F
29new	TRUE	0.9823774	P5	New	23	F
30new	TRUE	1.6578118	P5	New	23	F
31new	TRUE	0.970622	P5	New	23	F
32new	TRUE	1.681211	P5	New	23	F
33new	TRUE	0.8237047	P5	New	23	F
34new	TRUE	1.2923264	P5	New	23	F
35new	TRUE	0.8458253	P5	New	23	F
36new	TRUE	0.7516568	P5	New	23	F
37new	TRUE	0.9197934	P5	New	23	F
38new	TRUE	1.0112976	P5	New	23	F
39new	TRUE	0.7753934	P5	New	23	F
40new	TRUE	0.916021001	P5	New	23	F
41new	TRUE	1.8480264	P5	New	23	F
42new	TRUE	1.0055435	P5	New	23	F
43new	TRUE	0.8224414	P5	New	23	F
44new	TRUE	1.2674803	P5	New	23	F
45new	TRUE	0.9359965	P5	New	23	F
46new	FALSE	1.3568024	P5	New	23	F
47new	TRUE	1.5106216	P5	New	23	F
48new	TRUE	0.6904007	P5	New	23	F
49new	TRUE	0.8563792	P5	New	23	F
50new	TRUE	2.9626896	P5	New	23	F
1	TRUE	0.6852279	P6	Old	23	F
2	TRUE	0.727715	P6	Old	23	F
3	TRUE	0.6631206	P6	Old	23	F
4	TRUE	0.7211207	P6	Old	23	F
5	TRUE	0.9526512	P6	Old	23	F
6	TRUE	0.7596193	P6	Old	23	F
7	TRUE	1.425288401	P6	Old	23	F
8	TRUE	1.6711906	P6	Old	23	F
9	TRUE	0.6081972	P6	Old	23	F
10	TRUE	0.8716459	P6	Old	23	F
11	TRUE	0.7042429	P6	Old	23	F
12	TRUE	0.9067679	P6	Old	23	F
13	TRUE	0.763076	P6	Old	23	F
14	TRUE	0.8276648	P6	Old	23	F
15	TRUE	0.6533585	P6	Old	23	F
16	TRUE	1.3256522	P6	Old	23	F
17	TRUE	1.0744604	P6	Old	23	F
18	TRUE	2.0291808	P6	Old	23	F
19	TRUE	0.645075399	P6	Old	23	F
20	TRUE	0.9532419	P6	Old	23	F
21	TRUE	1.8587595	P6	Old	23	F
22	TRUE	0.645773401	P6	Old	23	F
23	TRUE	0.6450723	P6	Old	23	F
24	TRUE	0.617689	P6	Old	23	F
25	TRUE	0.9203852	P6	Old	23	F
26	TRUE	1.1312941	P6	Old	23	F
27	TRUE	0.8330859	P6	Old	23	F
28	TRUE	1.0820528	P6	Old	23	F
29	TRUE	0.781656699	P6	Old	23	F
30	TRUE	0.7251245	P6	Old	23	F
31	TRUE	0.9101585	P6	Old	23	F
32	TRUE	1.0066381	P6	Old	23	F
33	TRUE	0.707228	P6	Old	23	F
34	TRUE	0.652678601	P6	Old	23	F
35	TRUE	0.7381255	P6	Old	23	F
36	TRUE	0.680875	P6	Old	23	F
37	TRUE	0.5703247	P6	Old	23	F
38	TRUE	0.7642606	P6	Old	23	F
39	TRUE	0.769718001	P6	Old	23	F
40	TRUE	0.885281	P6	Old	23	F
41	TRUE	0.741020801	P6	Old	23	F
42	TRUE	0.6135058	P6	Old	23	F
43	TRUE	0.752606	P6	Old	23	F
44	TRUE	0.7048842	P6	Old	23	F
45	TRUE	3.8337458	P6	Old	23	F
46	TRUE	0.6456545	P6	Old	23	F
47	TRUE	0.689775799	P6	Old	23	F
48	TRUE	0.666042199	P6	Old	23	F
49	TRUE	0.6458087	P6	Old	23	F
50	TRUE	2.6262582	P6	Old	23	F
1new	TRUE	1.164147301	P6	New	23	F
2new	TRUE	0.7320309	P6	New	23	F
3new	TRUE	0.7479896	P6	New	23	F
4new	TRUE	0.9452612	P6	New	23	F
5new	TRUE	2.2473856	P6	New	23	F
6new	TRUE	2.0004172	P6	New	23	F
7new	TRUE	1.104547201	P6	New	23	F
8new	TRUE	0.7017107	P6	New	23	F
9new	TRUE	0.7150992	P6	New	23	F
10new	TRUE	2.0528888	P6	New	23	F
11new	TRUE	0.934207501	P6	New	23	F
12new	TRUE	4.3893241	P6	New	23	F
13new	TRUE	0.6508573	P6	New	23	F
14new	TRUE	3.1282552	P6	New	23	F
15new	TRUE	1.150334001	P6	New	23	F
16new	TRUE	1.1679845	P6	New	23	F
17new	TRUE	0.662047801	P6	New	23	F
18new	TRUE	1.0415057	P6	New	23	F
19new	TRUE	1.392529001	P6	New	23	F
20new	TRUE	0.9655211	P6	New	23	F
21new	TRUE	0.779256199	P6	New	23	F
22new	TRUE	0.9617756	P6	New	23	F
23new	TRUE	0.8772428	P6	New	23	F
24new	TRUE	0.747348499	P6	New	23	F
25new	TRUE	0.7012005	P6	New	23	F
26new	TRUE	2.1729946	P6	New	23	F
27new	TRUE	1.059829	P6	New	23	F
28new	TRUE	0.727017799	P6	New	23	F
29new	TRUE	2.0780078	P6	New	23	F
30new	TRUE	4.5256913	P6	New	23	F
31new	TRUE	1.3312817	P6	New	23	F
32new	TRUE	1.1916765	P6	New	23	F
33new	TRUE	0.7197272	P6	New	23	F
34new	TRUE	0.7403507	P6	New	23	F
35new	TRUE	0.8226229	P6	New	23	F
36new	TRUE	0.8149057	P6	New	23	F
37new	TRUE	0.853289	P6	New	23	F
38new	TRUE	2.9231761	P6	New	23	F
39new	TRUE	0.6182199	P6	New	23	F
40new	TRUE	0.8329202	P6	New	23	F
41new	TRUE	1.090365199	P6	New	23	F
42new	TRUE	1.52822	P6	New	23	F
43new	TRUE	0.916612	P6	New	23	F
44new	TRUE	2.1554902	P6	New	23	F
45new	TRUE	0.9539237	P6	New	23	F
46new	TRUE	2.7713856	P6	New	23	F
47new	TRUE	0.8861972	P6	New	23	F
48new	TRUE	0.6535397	P6	New	23	F
49new	TRUE	0.8991364	P6	New	23	F
50new	TRUE	2.438855699	P6	New	23	F
1	TRUE	0.7920301	P7	Old	19	M
2	TRUE	0.684394901	P7	Old	19	M
3	FALSE	0.6804919	P7	Old	19	M
4	TRUE	0.7177296	P7	Old	19	M
5	TRUE	0.677814401	P7	Old	19	M
6	FALSE	0.7930728	P7	Old	19	M
7	TRUE	0.867602699	P7	Old	19	M
8	TRUE	0.9122655	P7	Old	19	M
9	TRUE	0.6889452	P7	Old	19	M
10	TRUE	1.2258509	P7	Old	19	M
11	TRUE	0.6323404	P7	Old	19	M
12	TRUE	0.7401798	P7	Old	19	M
13	FALSE	0.8034451	P7	Old	19	M
14	TRUE	0.659792	P7	Old	19	M
15	TRUE	0.651082	P7	Old	19	M
16	TRUE	0.822338901	P7	Old	19	M
17	TRUE	0.7842256	P7	Old	19	M
18	TRUE	1.3692672	P7	Old	19	M
19	TRUE	0.822876001	P7	Old	19	M
20	TRUE	0.6338826	P7	Old	19	M
21	TRUE	0.9552606	P7	Old	19	M
22	TRUE	0.687020699	P7	Old	19	M
23	TRUE	0.700107501	P7	Old	19	M
24	TRUE	0.8053945	P7	Old	19	M
25	TRUE	0.8101854	P7	Old	19	M
26	TRUE	0.7499934	P7	Old	19	M
27	TRUE	0.8271822	P7	Old	19	M
28	TRUE	0.6446238	P7	Old	19	M
29	TRUE	0.7240439	P7	Old	19	M
30	TRUE	1.2011742	P7	Old	19	M
31	TRUE	0.8071949	P7	Old	19	M
32	TRUE	1.2486256	P7	Old	19	M
33	TRUE	1.9157292	P7	Old	19	M
34	TRUE	0.7639342	P7	Old	19	M
35	TRUE	0.9177675	P7	Old	19	M
36	TRUE	0.776596701	P7	Old	19	M
37	TRUE	0.578044301	P7	Old	19	M
38	TRUE	1.1867298	P7	Old	19	M
39	TRUE	0.7607751	P7	Old	19	M
40	TRUE	0.8534259	P7	Old	19	M
41	TRUE	0.6837299	P7	Old	19	M
42	TRUE	0.6656557	P7	Old	19	M
43	TRUE	0.737593899	P7	Old	19	M
44	TRUE	1.4085741	P7	Old	19	M
45	TRUE	0.8270886	P7	Old	19	M
46	TRUE	0.7106802	P7	Old	19	M
47	TRUE	0.6347422	P7	Old	19	M
48	TRUE	0.7586923	P7	Old	19	M
49	TRUE	0.8425983	P7	Old	19	M
50	TRUE	0.848811599	P7	Old	19	M
1new	TRUE	1.313995	P7	New	19	M
2new	TRUE	0.8735301	P7	New	19	M
3new	TRUE	0.6769713	P7	New	19	M
4new	TRUE	1.7469668	P7	New	19	M
5new	TRUE	0.624411101	P7	New	19	M
6new	TRUE	0.8375367	P7	New	19	M
7new	TRUE	0.830173	P7	New	19	M
8new	TRUE	0.8401018	P7	New	19	M
9new	TRUE	0.7635712	P7	New	19	M
10new	TRUE	0.6787146	P7	New	19	M
11new	TRUE	0.8716086	P7	New	19	M
12new	TRUE	0.720072	P7	New	19	M
13new	TRUE	0.751076601	P7	New	19	M
14new	TRUE	0.7030419	P7	New	19	M
15new	TRUE	0.684615401	P7	New	19	M
16new	TRUE	0.8002435	P7	New	19	M
17new	TRUE	0.7433982	P7	New	19	M
18new	TRUE	0.7600796	P7	New	19	M
19new	TRUE	0.824083701	P7	New	19	M
20new	TRUE	0.8166604	P7	New	19	M
21new	TRUE	0.6781574	P7	New	19	M
22new	TRUE	0.7133382	P7	New	19	M
23new	TRUE	0.6922129	P7	New	19	M
24new	TRUE	0.6075611	P7	New	19	M
25new	TRUE	0.6194033	P7	New	19	M
26new	TRUE	1.561864601	P7	New	19	M
27new	TRUE	0.896428999	P7	New	19	M
28new	TRUE	0.8905804	P7	New	19	M
29new	TRUE	0.8349282	P7	New	19	M
30new	TRUE	0.8600595	P7	New	19	M
31new	TRUE	0.8438483	P7	New	19	M
32new	TRUE	0.9772589	P7	New	19	M
33new	TRUE	0.7832569	P7	New	19	M
34new	TRUE	0.732486701	P7	New	19	M
35new	TRUE	0.6808312	P7	New	19	M
36new	TRUE	0.8227213	P7	New	19	M
37new	TRUE	0.7341935	P7	New	19	M
38new	TRUE	0.5718941	P7	New	19	M
39new	TRUE	0.678665	P7	New	19	M
40new	TRUE	0.744487301	P7	New	19	M
41new	TRUE	0.8067353	P7	New	19	M
42new	TRUE	0.8677552	P7	New	19	M
43new	TRUE	0.9119296	P7	New	19	M
44new	TRUE	1.501398901	P7	New	19	M
45new	TRUE	1.0025316	P7	New	19	M
46new	TRUE	1.1059338	P7	New	19	M
47new	TRUE	1.546917	P7	New	19	M
48new	TRUE	0.6856054	P7	New	19	M
49new	TRUE	0.6993696	P7	New	19	M
50new	FALSE	1.31832	P7	New	19	M
1	TRUE	0.828021999	P8	Old	16	F
2	TRUE	0.7038925	P8	Old	16	F
3	TRUE	0.8585714	P8	Old	16	F
4	TRUE	0.8436228	P8	Old	16	F
5	TRUE	1.2738764	P8	Old	16	F
6	TRUE	1.8680841	P8	Old	16	F
7	TRUE	2.163727201	P8	Old	16	F
8	TRUE	3.2421611	P8	Old	16	F
9	TRUE	0.8028503	P8	Old	16	F
10	TRUE	1.138861001	P8	Old	16	F
11	TRUE	0.7290245	P8	Old	16	F
12	TRUE	0.7322515	P8	Old	16	F
13	TRUE	0.938702201	P8	Old	16	F
14	TRUE	0.9509124	P8	Old	16	F
15	TRUE	1.139493	P8	Old	16	F
16	TRUE	0.9980555	P8	Old	16	F
17	TRUE	1.052347099	P8	Old	16	F
18	TRUE	1.217486	P8	Old	16	F
19	TRUE	1.1181516	P8	Old	16	F
20	TRUE	0.7359771	P8	Old	16	F
21	TRUE	1.2959752	P8	Old	16	F
22	TRUE	0.805918801	P8	Old	16	F
23	TRUE	1.081815	P8	Old	16	F
24	TRUE	0.7168477	P8	Old	16	F
25	TRUE	0.9108101	P8	Old	16	F
26	TRUE	0.8017084	P8	Old	16	F
27	TRUE	0.6875392	P8	Old	16	F
28	TRUE	1.254886799	P8	Old	16	F
29	TRUE	2.8148061	P8	Old	16	F
30	TRUE	1.4651435	P8	Old	16	F
31	TRUE	0.757575099	P8	Old	16	F
32	FALSE	2.371907501	P8	Old	16	F
33	TRUE	1.1437299	P8	Old	16	F
34	TRUE	0.767382099	P8	Old	16	F
35	TRUE	0.7633255	P8	Old	16	F
36	TRUE	2.580692301	P8	Old	16	F
37	TRUE	0.7821834	P8	Old	16	F
38	TRUE	3.1793256	P8	Old	16	F
39	TRUE	0.9027365	P8	Old	16	F
40	TRUE	1.224381	P8	Old	16	F
41	TRUE	1.0288172	P8	Old	16	F
42	TRUE	0.7484108	P8	Old	16	F
43	TRUE	0.9961513	P8	Old	16	F
44	TRUE	0.8681081	P8	Old	16	F
45	TRUE	0.6917213	P8	Old	16	F
46	TRUE	1.139912199	P8	Old	16	F
47	TRUE	0.6917956	P8	Old	16	F
48	TRUE	1.3113091	P8	Old	16	F
49	TRUE	1.0599985	P8	Old	16	F
50	TRUE	1.143020401	P8	Old	16	F
1new	TRUE	1.171095801	P8	New	16	F
2new	TRUE	1.0203843	P8	New	16	F
3new	TRUE	2.3066752	P8	New	16	F
4new	TRUE	6.248081501	P8	New	16	F
5new	TRUE	2.441051099	P8	New	16	F
6new	TRUE	1.919624	P8	New	16	F
7new	TRUE	1.178928901	P8	New	16	F
8new	TRUE	1.3638676	P8	New	16	F
9new	TRUE	0.7340805	P8	New	16	F
10new	TRUE	0.8856838	P8	New	16	F
11new	TRUE	1.3773727	P8	New	16	F
12new	TRUE	1.2230768	P8	New	16	F
13new	TRUE	0.7245188	P8	New	16	F
14new	TRUE	0.8086302	P8	New	16	F
15new	TRUE	6.809354099	P8	New	16	F
16new	TRUE	1.4615893	P8	New	16	F
17new	TRUE	0.8152016	P8	New	16	F
18new	TRUE	1.1370601	P8	New	16	F
19new	TRUE	4.091008	P8	New	16	F
20new	TRUE	1.346802399	P8	New	16	F
21new	TRUE	1.6359743	P8	New	16	F
22new	TRUE	1.025917	P8	New	16	F
23new	TRUE	1.029956301	P8	New	16	F
24new	TRUE	0.8959088	P8	New	16	F
25new	TRUE	1.0101501	P8	New	16	F
26new	TRUE	2.593679	P8	New	16	F
27new	TRUE	1.2771035	P8	New	16	F
28new	TRUE	0.8508115	P8	New	16	F
29new	TRUE	1.3097234	P8	New	16	F
30new	TRUE	3.426693399	P8	New	16	F
31new	TRUE	1.2691946	P8	New	16	F
32new	TRUE	2.0517733	P8	New	16	F
33new	TRUE	2.604610099	P8	New	16	F
34new	TRUE	1.073499301	P8	New	16	F
35new	TRUE	1.6096963	P8	New	16	F
36new	TRUE	0.8167527	P8	New	16	F
37new	TRUE	1.0422284	P8	New	16	F
38new	TRUE	1.8783616	P8	New	16	F
39new	TRUE	1.055965001	P8	New	16	F
40new	TRUE	2.1093772	P8	New	16	F
41new	TRUE	1.4661344	P8	New	16	F
42new	TRUE	0.866796901	P8	New	16	F
43new	TRUE	1.5805099	P8	New	16	F
44new	TRUE	2.9534293	P8	New	16	F
45new	TRUE	1.145731299	P8	New	16	F
46new	FALSE	1.128589899	P8	New	16	F
47new	TRUE	1.2405224	P8	New	16	F
48new	TRUE	1.1548746	P8	New	16	F
49new	TRUE	0.8209069	P8	New	16	F
50new	FALSE	1.8260215	P8	New	16	F
1	TRUE	0.9215346	P9	Old	23	F
2	TRUE	0.9101512	P9	Old	23	F
3	TRUE	1.4021114	P9	Old	23	F
4	TRUE	1.124225	P9	Old	23	F
5	TRUE	1.7073623	P9	Old	23	F
6	TRUE	3.6599433	P9	Old	23	F
7	TRUE	1.471796299	P9	Old	23	F
8	FALSE	1.9992674	P9	Old	23	F
9	TRUE	0.824176501	P9	Old	23	F
10	FALSE	3.3071715	P9	Old	23	F
11	TRUE	1.486617899	P9	Old	23	F
12	TRUE	1.0371155	P9	Old	23	F
13	TRUE	1.9599864	P9	Old	23	F
14	TRUE	1.0227782	P9	Old	23	F
15	TRUE	1.9737848	P9	Old	23	F
16	TRUE	1.0361899	P9	Old	23	F
17	TRUE	0.9686389	P9	Old	23	F
18	TRUE	1.3551662	P9	Old	23	F
19	TRUE	1.314724499	P9	Old	23	F
20	TRUE	1.3402636	P9	Old	23	F
21	TRUE	1.0383321	P9	Old	23	F
22	TRUE	0.9938033	P9	Old	23	F
23	FALSE	1.9056106	P9	Old	23	F
24	TRUE	2.090884101	P9	Old	23	F
25	TRUE	1.0321489	P9	Old	23	F
26	TRUE	0.874278701	P9	Old	23	F
27	FALSE	2.0792028	P9	Old	23	F
28	TRUE	2.7003853	P9	Old	23	F
29	TRUE	1.151441599	P9	Old	23	F
30	TRUE	2.5005455	P9	Old	23	F
31	TRUE	1.5466804	P9	Old	23	F
32	TRUE	2.142057501	P9	Old	23	F
33	TRUE	6.0550394	P9	Old	23	F
34	FALSE	3.0822699	P9	Old	23	F
35	FALSE	1.4714879	P9	Old	23	F
36	TRUE	3.2393919	P9	Old	23	F
37	TRUE	1.054977801	P9	Old	23	F
38	TRUE	1.3783159	P9	Old	23	F
39	TRUE	1.5077184	P9	Old	23	F
40	TRUE	1.0110618	P9	Old	23	F
41	TRUE	1.687045	P9	Old	23	F
42	TRUE	0.9079755	P9	Old	23	F
43	TRUE	1.119277	P9	Old	23	F
44	TRUE	1.099122399	P9	Old	23	F
45	FALSE	2.919487501	P9	Old	23	F
46	TRUE	1.4280693	P9	Old	23	F
47	TRUE	2.5866507	P9	Old	23	F
48	TRUE	1.0657302	P9	Old	23	F
49	TRUE	1.3523382	P9	Old	23	F
50	TRUE	1.553201499	P9	Old	23	F
1new	FALSE	1.6585724	P9	New	23	F
2new	TRUE	1.0946359	P9	New	23	F
3new	TRUE	2.365588101	P9	New	23	F
4new	TRUE	1.2078283	P9	New	23	F
5new	TRUE	1.8590647	P9	New	23	F
6new	TRUE	3.4225329	P9	New	23	F
7new	TRUE	1.2634157	P9	New	23	F
8new	TRUE	2.2587776	P9	New	23	F
9new	TRUE	1.032462	P9	New	23	F
10new	TRUE	1.7400258	P9	New	23	F
11new	TRUE	1.688505201	P9	New	23	F
12new	TRUE	2.476042	P9	New	23	F
13new	TRUE	0.9355273	P9	New	23	F
14new	TRUE	1.3518842	P9	New	23	F
15new	TRUE	1.4425505	P9	New	23	F
16new	TRUE	1.1502395	P9	New	23	F
17new	TRUE	1.294725301	P9	New	23	F
18new	TRUE	1.0108945	P9	New	23	F
19new	TRUE	2.6855378	P9	New	23	F
20new	TRUE	2.6864168	P9	New	23	F
21new	TRUE	0.9560831	P9	New	23	F
22new	TRUE	0.9311521	P9	New	23	F
23new	TRUE	0.8445299	P9	New	23	F
24new	TRUE	0.9583183	P9	New	23	F
25new	TRUE	2.6219189	P9	New	23	F
26new	TRUE	0.7883821	P9	New	23	F
27new	TRUE	2.3378196	P9	New	23	F
28new	TRUE	2.8555411	P9	New	23	F
29new	TRUE	1.718108401	P9	New	23	F
30new	FALSE	1.1353917	P9	New	23	F
31new	TRUE	2.8345273	P9	New	23	F
32new	TRUE	1.2275372	P9	New	23	F
33new	TRUE	1.919650899	P9	New	23	F
34new	TRUE	1.691617601	P9	New	23	F
35new	TRUE	0.815689299	P9	New	23	F
36new	TRUE	1.2026009	P9	New	23	F
37new	TRUE	1.7145454	P9	New	23	F
38new	TRUE	1.7524354	P9	New	23	F
39new	TRUE	4.0307024	P9	New	23	F
40new	FALSE	4.067860301	P9	New	23	F
41new	TRUE	7.4163815	P9	New	23	F
42new	TRUE	2.9829806	P9	New	23	F
43new	TRUE	1.1230767	P9	New	23	F
44new	TRUE	2.0317727	P9	New	23	F
45new	TRUE	3.4549611	P9	New	23	F
46new	TRUE	2.5870842	P9	New	23	F
47new	TRUE	2.5692472	P9	New	23	F
48new	TRUE	0.8414616	P9	New	23	F
49new	TRUE	0.8494077	P9	New	23	F
50new	TRUE	2.5177873	P9	New	23	F
1	TRUE	1.3101617	P10	Old	12	F
2	TRUE	1.0369033	P10	Old	12	F
3	TRUE	2.3174508	P10	Old	12	F
4	FALSE	9.570588401	P10	Old	12	F
5	TRUE	4.0289281	P10	Old	12	F
6	TRUE	6.518019	P10	Old	12	F
7	FALSE	1.972514801	P10	Old	12	F
8	FALSE	2.5806387	P10	Old	12	F
9	TRUE	1.060115499	P10	Old	12	F
10	FALSE	4.600590601	P10	Old	12	F
11	TRUE	1.0403395	P10	Old	12	F
12	TRUE	1.0217075	P10	Old	12	F
13	TRUE	2.6340365	P10	Old	12	F
14	TRUE	2.3210461	P10	Old	12	F
15	TRUE	2.847462799	P10	Old	12	F
16	TRUE	4.5866989	P10	Old	12	F
17	TRUE	2.242279099	P10	Old	12	F
18	TRUE	1.8631737	P10	Old	12	F
19	TRUE	6.1142121	P10	Old	12	F
20	TRUE	1.3379106	P10	Old	12	F
21	TRUE	0.9490436	P10	Old	12	F
22	FALSE	1.910514	P10	Old	12	F
23	TRUE	1.7857731	P10	Old	12	F
24	TRUE	1.6401745	P10	Old	12	F
25	FALSE	3.2383006	P10	Old	12	F
26	TRUE	1.1067157	P10	Old	12	F
27	FALSE	7.218460901	P10	Old	12	F
28	TRUE	2.8485628	P10	Old	12	F
29	FALSE	4.639348	P10	Old	12	F
30	TRUE	1.2484261	P10	Old	12	F
31	TRUE	4.7339718	P10	Old	12	F
32	TRUE	4.5398177	P10	Old	12	F
33	FALSE	3.1318643	P10	Old	12	F
34	TRUE	8.5114824	P10	Old	12	F
35	TRUE	1.1909333	P10	Old	12	F
36	TRUE	1.8366445	P10	Old	12	F
37	TRUE	0.9274407	P10	Old	12	F
38	FALSE	6.5658548	P10	Old	12	F
39	FALSE	5.0291919	P10	Old	12	F
40	TRUE	3.893706	P10	Old	12	F
41	FALSE	7.357591501	P10	Old	12	F
42	TRUE	2.5038465	P10	Old	12	F
43	TRUE	4.3883197	P10	Old	12	F
44	TRUE	1.8082055	P10	Old	12	F
45	TRUE	1.2863449	P10	Old	12	F
46	TRUE	1.783367099	P10	Old	12	F
47	TRUE	2.413995501	P10	Old	12	F
48	FALSE	3.1283591	P10	Old	12	F
49	FALSE	9.4052743	P10	Old	12	F
50	TRUE	1.7485124	P10	Old	12	F
1new	TRUE	1.445684801	P10	New	12	F
2new	TRUE	1.7438151	P10	New	12	F
3new	TRUE	5.4255791	P10	New	12	F
4new	TRUE	4.8955076	P10	New	12	F
5new	TRUE	6.455388	P10	New	12	F
6new	TRUE	1.8528437	P10	New	12	F
7new	TRUE	4.4123798	P10	New	12	F
8new	TRUE	1.245132	P10	New	12	F
9new	TRUE	2.430486199	P10	New	12	F
10new	TRUE	3.3367235	P10	New	12	F
11new	TRUE	2.765019599	P10	New	12	F
12new	TRUE	1.279035999	P10	New	12	F
13new	TRUE	1.3017694	P10	New	12	F
14new	TRUE	4.3007531	P10	New	12	F
15new	TRUE	3.2370524	P10	New	12	F
16new	TRUE	4.4060143	P10	New	12	F
17new	TRUE	5.3950457	P10	New	12	F
18new	TRUE	2.8641986	P10	New	12	F
19new	TRUE	2.0273605	P10	New	12	F
20new	TRUE	2.6339974	P10	New	12	F
21new	TRUE	1.8148552	P10	New	12	F
22new	TRUE	2.1475684	P10	New	12	F
23new	TRUE	3.315200401	P10	New	12	F
24new	TRUE	1.5120498	P10	New	12	F
25new	TRUE	0.84615	P10	New	12	F
26new	TRUE	2.451447801	P10	New	12	F
27new	TRUE	2.4756244	P10	New	12	F
28new	TRUE	3.1408789	P10	New	12	F
29new	TRUE	1.9475424	P10	New	12	F
30new	TRUE	2.4191956	P10	New	12	F
31new	TRUE	1.1627424	P10	New	12	F
32new	FALSE	5.3111624	P10	New	12	F
33new	TRUE	1.6502508	P10	New	12	F
34new	TRUE	2.157593	P10	New	12	F
35new	TRUE	1.6120424	P10	New	12	F
36new	TRUE	2.0575058	P10	New	12	F
37new	TRUE	1.4480673	P10	New	12	F
38new	TRUE	2.0949752	P10	New	12	F
39new	TRUE	2.0043554	P10	New	12	F
40new	TRUE	4.5003508	P10	New	12	F
41new	FALSE	5.1386507	P10	New	12	F
42new	TRUE	4.234535499	P10	New	12	F
43new	FALSE	6.770764899	P10	New	12	F
44new	TRUE	6.3190167	P10	New	12	F
45new	TRUE	1.8134474	P10	New	12	F
46new	FALSE	2.7306124	P10	New	12	F
47new	TRUE	9.9853245	P10	New	12	F
48new	TRUE	1.804369399	P10	New	12	F
49new	TRUE	2.1237846	P10	New	12	F
50new	TRUE	6.689757599	P10	New	12	F
1	TRUE	0.862252099	P11	Old	25	F
2	TRUE	0.8657514	P11	Old	25	F
3	TRUE	1.2526166	P11	Old	25	F
4	FALSE	3.6422897	P11	Old	25	F
5	TRUE	0.9930546	P11	Old	25	F
6	FALSE	0.8647983	P11	Old	25	F
7	FALSE	1.2409516	P11	Old	25	F
8	FALSE	1.0009898	P11	Old	25	F
9	TRUE	0.7225229	P11	Old	25	F
10	TRUE	1.6345332	P11	Old	25	F
11	FALSE	0.887205101	P11	Old	25	F
12	TRUE	2.9038256	P11	Old	25	F
13	TRUE	1.2700848	P11	Old	25	F
14	FALSE	1.0599662	P11	Old	25	F
15	TRUE	1.433749399	P11	Old	25	F
16	TRUE	2.6953404	P11	Old	25	F
17	TRUE	0.9405203	P11	Old	25	F
18	FALSE	3.0902296	P11	Old	25	F
19	TRUE	2.7528393	P11	Old	25	F
20	TRUE	1.0816226	P11	Old	25	F
21	TRUE	0.8336273	P11	Old	25	F
22	FALSE	1.0082168	P11	Old	25	F
23	FALSE	0.8344588	P11	Old	25	F
24	FALSE	2.0042615	P11	Old	25	F
25	FALSE	2.5735945	P11	Old	25	F
26	TRUE	0.8525244	P11	Old	25	F
27	FALSE	4.282268399	P11	Old	25	F
28	FALSE	1.047805401	P11	Old	25	F
29	TRUE	1.2566251	P11	Old	25	F
30	FALSE	1.815016099	P11	Old	25	F
31	TRUE	0.952214899	P11	Old	25	F
32	TRUE	1.6829879	P11	Old	25	F
33	FALSE	1.9727623	P11	Old	25	F
34	FALSE	0.9921219	P11	Old	25	F
35	TRUE	0.7937175	P11	Old	25	F
36	TRUE	0.920802999	P11	Old	25	F
37	TRUE	0.8522236	P11	Old	25	F
38	TRUE	2.136303	P11	Old	25	F
39	TRUE	2.4765128	P11	Old	25	F
40	FALSE	1.314424	P11	Old	25	F
41	TRUE	1.2573639	P11	Old	25	F
42	TRUE	1.7261616	P11	Old	25	F
43	FALSE	1.8105566	P11	Old	25	F
44	TRUE	1.266064201	P11	Old	25	F
45	FALSE	1.5251918	P11	Old	25	F
46	TRUE	1.166378399	P11	Old	25	F
47	TRUE	1.058425901	P11	Old	25	F
48	FALSE	0.8473575	P11	Old	25	F
49	TRUE	2.947019001	P11	Old	25	F
50	TRUE	2.7678706	P11	Old	25	F
1new	TRUE	1.0197161	P11	New	25	F
2new	TRUE	1.1102844	P11	New	25	F
3new	TRUE	0.7758143	P11	New	25	F
4new	TRUE	1.0690422	P11	New	25	F
5new	TRUE	1.188778	P11	New	25	F
6new	TRUE	0.8269041	P11	New	25	F
7new	TRUE	0.9441223	P11	New	25	F
8new	TRUE	0.7869547	P11	New	25	F
9new	TRUE	0.854618	P11	New	25	F
10new	TRUE	0.7328031	P11	New	25	F
11new	TRUE	1.0360826	P11	New	25	F
12new	TRUE	1.1218222	P11	New	25	F
13new	TRUE	0.8345815	P11	New	25	F
14new	TRUE	0.8050531	P11	New	25	F
15new	TRUE	1.2710159	P11	New	25	F
16new	TRUE	0.9727421	P11	New	25	F
17new	TRUE	0.7272456	P11	New	25	F
18new	TRUE	0.9771618	P11	New	25	F
19new	TRUE	1.0197933	P11	New	25	F
20new	TRUE	1.0036697	P11	New	25	F
21new	TRUE	0.818309399	P11	New	25	F
22new	TRUE	0.8636343	P11	New	25	F
23new	TRUE	0.732514299	P11	New	25	F
24new	TRUE	0.9029872	P11	New	25	F
25new	TRUE	0.7567204	P11	New	25	F
26new	TRUE	0.884876	P11	New	25	F
27new	TRUE	1.2627111	P11	New	25	F
28new	TRUE	1.2244134	P11	New	25	F
29new	TRUE	1.4155335	P11	New	25	F
30new	TRUE	1.2866562	P11	New	25	F
31new	TRUE	1.0050062	P11	New	25	F
32new	TRUE	1.1301567	P11	New	25	F
33new	TRUE	0.830209	P11	New	25	F
34new	TRUE	0.685669499	P11	New	25	F
35new	TRUE	1.2461664	P11	New	25	F
36new	TRUE	0.8680775	P11	New	25	F
37new	TRUE	0.7646531	P11	New	25	F
38new	TRUE	0.8893055	P11	New	25	F
39new	TRUE	0.821271099	P11	New	25	F
40new	TRUE	0.915616901	P11	New	25	F
41new	TRUE	1.2825647	P11	New	25	F
42new	TRUE	1.2798878	P11	New	25	F
43new	TRUE	0.932473401	P11	New	25	F
44new	TRUE	0.989394001	P11	New	25	F
45new	TRUE	0.7825371	P11	New	25	F
46new	FALSE	2.183260799	P11	New	25	F
47new	TRUE	1.0400176	P11	New	25	F
48new	TRUE	0.799967499	P11	New	25	F
49new	TRUE	0.8138712	P11	New	25	F
50new	TRUE	1.4061005	P11	New	25	F
1	TRUE	0.884738799	P12	Old	15	F
2	TRUE	0.6946154	P12	Old	15	F
3	TRUE	1.073248	P12	Old	15	F
4	TRUE	0.7212617	P12	Old	15	F
5	TRUE	1.312863801	P12	Old	15	F
6	TRUE	1.537124	P12	Old	15	F
7	TRUE	0.8219721	P12	Old	15	F
8	FALSE	0.8046904	P12	Old	15	F
9	TRUE	0.7371885	P12	Old	15	F
10	TRUE	1.5676699	P12	Old	15	F
11	TRUE	0.8190123	P12	Old	15	F
12	TRUE	0.8924423	P12	Old	15	F
13	FALSE	0.7344988	P12	Old	15	F
14	TRUE	0.7099944	P12	Old	15	F
15	TRUE	0.7614306	P12	Old	15	F
16	TRUE	1.0169059	P12	Old	15	F
17	TRUE	1.0427401	P12	Old	15	F
18	TRUE	0.992199301	P12	Old	15	F
19	TRUE	0.8636684	P12	Old	15	F
20	TRUE	0.7320206	P12	Old	15	F
21	TRUE	0.7883635	P12	Old	15	F
22	TRUE	1.1644469	P12	Old	15	F
23	TRUE	1.077561799	P12	Old	15	F
24	TRUE	0.9340078	P12	Old	15	F
25	TRUE	1.135597601	P12	Old	15	F
26	TRUE	1.9857227	P12	Old	15	F
27	TRUE	1.1375872	P12	Old	15	F
28	TRUE	1.3819931	P12	Old	15	F
29	TRUE	1.2473373	P12	Old	15	F
30	TRUE	1.7632321	P12	Old	15	F
31	TRUE	0.924933	P12	Old	15	F
32	TRUE	1.3467476	P12	Old	15	F
33	TRUE	1.2341042	P12	Old	15	F
34	TRUE	0.8258586	P12	Old	15	F
35	FALSE	0.770188699	P12	Old	15	F
36	TRUE	0.8222197	P12	Old	15	F
37	TRUE	0.7718347	P12	Old	15	F
38	TRUE	0.924790899	P12	Old	15	F
39	TRUE	1.307510801	P12	Old	15	F
40	TRUE	0.8787075	P12	Old	15	F
41	TRUE	1.0600935	P12	Old	15	F
42	TRUE	0.8740247	P12	Old	15	F
43	TRUE	0.7621732	P12	Old	15	F
44	TRUE	0.802215001	P12	Old	15	F
45	TRUE	0.7467017	P12	Old	15	F
46	TRUE	0.8211053	P12	Old	15	F
47	TRUE	0.7037983	P12	Old	15	F
48	TRUE	0.8911529	P12	Old	15	F
49	TRUE	2.916570401	P12	Old	15	F
50	TRUE	1.5002437	P12	Old	15	F
1new	TRUE	2.1053376	P12	New	15	F
2new	TRUE	1.125833401	P12	New	15	F
3new	TRUE	1.261907	P12	New	15	F
4new	TRUE	2.2439177	P12	New	15	F
5new	TRUE	0.9712874	P12	New	15	F
6new	TRUE	1.5773539	P12	New	15	F
7new	TRUE	1.1472449	P12	New	15	F
8new	TRUE	1.0329783	P12	New	15	F
9new	TRUE	1.632447001	P12	New	15	F
10new	TRUE	0.6545134	P12	New	15	F
11new	TRUE	3.4447463	P12	New	15	F
12new	TRUE	1.1629308	P12	New	15	F
13new	TRUE	0.976004699	P12	New	15	F
14new	TRUE	1.091216601	P12	New	15	F
15new	TRUE	1.2593604	P12	New	15	F
16new	FALSE	1.343224199	P12	New	15	F
17new	TRUE	0.8525226	P12	New	15	F
18new	TRUE	0.898472999	P12	New	15	F
19new	TRUE	1.6862586	P12	New	15	F
20new	TRUE	1.0314328	P12	New	15	F
21new	TRUE	0.709864801	P12	New	15	F
22new	TRUE	0.7878949	P12	New	15	F
23new	TRUE	0.6867402	P12	New	15	F
24new	TRUE	0.7865057	P12	New	15	F
25new	TRUE	0.7626164	P12	New	15	F
26new	TRUE	1.3488125	P12	New	15	F
27new	TRUE	0.9571576	P12	New	15	F
28new	TRUE	0.9327592	P12	New	15	F
29new	TRUE	1.3661318	P12	New	15	F
30new	TRUE	4.0559808	P12	New	15	F
31new	TRUE	0.9614156	P12	New	15	F
32new	TRUE	1.959822699	P12	New	15	F
33new	TRUE	1.319532899	P12	New	15	F
34new	TRUE	1.2008658	P12	New	15	F
35new	TRUE	0.6667549	P12	New	15	F
36new	TRUE	0.7591756	P12	New	15	F
37new	TRUE	0.9403967	P12	New	15	F
38new	TRUE	0.8435611	P12	New	15	F
39new	TRUE	0.7388435	P12	New	15	F
40new	TRUE	1.677492199	P12	New	15	F
41new	TRUE	0.943278899	P12	New	15	F
42new	TRUE	0.8698522	P12	New	15	F
43new	TRUE	3.0304612	P12	New	15	F
44new	TRUE	3.1888598	P12	New	15	F
45new	TRUE	1.0832501	P12	New	15	F
46new	FALSE	2.0719669	P12	New	15	F
47new	TRUE	1.2275724	P12	New	15	F
48new	TRUE	0.756885299	P12	New	15	F
49new	TRUE	0.8843005	P12	New	15	F
50new	TRUE	5.3662304	P12	New	15	F
1	TRUE	0.7005597	P13	Old	17	F
2	TRUE	0.6979484	P13	Old	17	F
3	TRUE	1.8368999	P13	Old	17	F
4	TRUE	0.7164854	P13	Old	17	F
5	TRUE	0.771465001	P13	Old	17	F
6	TRUE	1.3143651	P13	Old	17	F
7	TRUE	0.6982824	P13	Old	17	F
8	TRUE	2.8945547	P13	Old	17	F
9	TRUE	0.6477498	P13	Old	17	F
10	TRUE	0.877950801	P13	Old	17	F
11	FALSE	0.8350575	P13	Old	17	F
12	TRUE	0.6283914	P13	Old	17	F
13	TRUE	0.8667132	P13	Old	17	F
14	TRUE	0.8645781	P13	Old	17	F
15	TRUE	0.710050399	P13	Old	17	F
16	TRUE	1.0343806	P13	Old	17	F
17	TRUE	0.700295299	P13	Old	17	F
18	TRUE	0.8710559	P13	Old	17	F
19	TRUE	0.672526901	P13	Old	17	F
20	TRUE	0.6459082	P13	Old	17	F
21	TRUE	0.753684601	P13	Old	17	F
22	TRUE	0.8626509	P13	Old	17	F
23	TRUE	0.8757707	P13	Old	17	F
24	TRUE	0.942615	P13	Old	17	F
25	FALSE	0.7806265	P13	Old	17	F
26	TRUE	1.2043813	P13	Old	17	F
27	TRUE	0.6436139	P13	Old	17	F
28	FALSE	0.9892759	P13	Old	17	F
29	TRUE	0.808712	P13	Old	17	F
30	TRUE	1.3002974	P13	Old	17	F
31	TRUE	0.6548292	P13	Old	17	F
32	TRUE	1.3958898	P13	Old	17	F
33	TRUE	1.279888799	P13	Old	17	F
34	TRUE	0.7056902	P13	Old	17	F
35	TRUE	1.7706521	P13	Old	17	F
36	TRUE	1.1826469	P13	Old	17	F
37	TRUE	0.6705331	P13	Old	17	F
38	TRUE	1.2735662	P13	Old	17	F
39	TRUE	1.929167001	P13	Old	17	F
40	TRUE	1.3014204	P13	Old	17	F
41	TRUE	0.6630999	P13	Old	17	F
42	TRUE	0.8156946	P13	Old	17	F
43	TRUE	7.0378777	P13	Old	17	F
44	TRUE	0.951734	P13	Old	17	F
45	TRUE	2.932715	P13	Old	17	F
46	TRUE	1.5363978	P13	Old	17	F
47	TRUE	0.628509101	P13	Old	17	F
48	TRUE	0.826590899	P13	Old	17	F
49	TRUE	0.678307	P13	Old	17	F
50	TRUE	0.8083397	P13	Old	17	F
1new	TRUE	2.0669634	P13	New	17	F
2new	TRUE	0.6919234	P13	New	17	F
3new	TRUE	2.6854756	P13	New	17	F
4new	TRUE	2.5041512	P13	New	17	F
5new	TRUE	0.8272337	P13	New	17	F
6new	TRUE	3.4290643	P13	New	17	F
7new	TRUE	0.9414949	P13	New	17	F
8new	TRUE	0.8857626	P13	New	17	F
9new	TRUE	0.7021781	P13	New	17	F
10new	TRUE	2.852235001	P13	New	17	F
11new	TRUE	1.2056183	P13	New	17	F
12new	TRUE	0.9591148	P13	New	17	F
13new	TRUE	0.723800801	P13	New	17	F
14new	TRUE	1.6928874	P13	New	17	F
15new	TRUE	0.7790015	P13	New	17	F
16new	TRUE	1.022971201	P13	New	17	F
17new	TRUE	1.424834801	P13	New	17	F
18new	TRUE	0.8862777	P13	New	17	F
19new	TRUE	1.1499677	P13	New	17	F
20new	TRUE	2.0756166	P13	New	17	F
21new	TRUE	0.7141472	P13	New	17	F
22new	TRUE	0.8244965	P13	New	17	F
23new	TRUE	0.8020949	P13	New	17	F
24new	TRUE	0.6666384	P13	New	17	F
25new	TRUE	0.589569001	P13	New	17	F
26new	TRUE	1.3333013	P13	New	17	F
27new	TRUE	0.9846416	P13	New	17	F
28new	TRUE	0.7652043	P13	New	17	F
29new	TRUE	0.9616917	P13	New	17	F
30new	TRUE	4.7858892	P13	New	17	F
31new	TRUE	0.8991024	P13	New	17	F
32new	TRUE	1.0998884	P13	New	17	F
33new	TRUE	0.8284281	P13	New	17	F
34new	TRUE	0.898829999	P13	New	17	F
35new	TRUE	1.0475604	P13	New	17	F
36new	TRUE	0.7636551	P13	New	17	F
37new	TRUE	0.8743918	P13	New	17	F
38new	TRUE	2.5191123	P13	New	17	F
39new	TRUE	1.0599774	P13	New	17	F
40new	TRUE	0.9281291	P13	New	17	F
41new	TRUE	0.8223212	P13	New	17	F
42new	TRUE	0.8466772	P13	New	17	F
43new	TRUE	0.8597542	P13	New	17	F
44new	TRUE	0.8467256	P13	New	17	F
45new	TRUE	0.804414201	P13	New	17	F
46new	TRUE	1.9177889	P13	New	17	F
47new	TRUE	0.7288189	P13	New	17	F
48new	TRUE	0.856056	P13	New	17	F
49new	TRUE	0.952577	P13	New	17	F
50new	TRUE	3.211447001	P13	New	17	F
1	TRUE	0.889582301	P14	Old	15	F
2	TRUE	1.0785704	P14	Old	15	F
3	FALSE	1.0462941	P14	Old	15	F
4	FALSE	2.0131692	P14	Old	15	F
5	TRUE	2.4039187	P14	Old	15	F
6	TRUE	0.7616529	P14	Old	15	F
7	TRUE	1.802754	P14	Old	15	F
8	FALSE	2.0234523	P14	Old	15	F
9	TRUE	0.7171551	P14	Old	15	F
10	TRUE	0.6742877	P14	Old	15	F
11	TRUE	0.6674681	P14	Old	15	F
12	TRUE	1.0011893	P14	Old	15	F
13	TRUE	0.8883659	P14	Old	15	F
14	TRUE	0.799474	P14	Old	15	F
15	TRUE	0.6310572	P14	Old	15	F
16	TRUE	0.8169329	P14	Old	15	F
17	TRUE	0.7779138	P14	Old	15	F
18	TRUE	0.8180309	P14	Old	15	F
19	TRUE	1.126979	P14	Old	15	F
20	TRUE	0.7987303	P14	Old	15	F
21	TRUE	1.6501184	P14	Old	15	F
22	TRUE	1.6399958	P14	Old	15	F
23	FALSE	1.1989615	P14	Old	15	F
24	TRUE	0.7768164	P14	Old	15	F
25	TRUE	0.9367178	P14	Old	15	F
26	TRUE	0.7942121	P14	Old	15	F
27	TRUE	0.8402595	P14	Old	15	F
28	TRUE	1.0823788	P14	Old	15	F
29	TRUE	1.260825801	P14	Old	15	F
30	TRUE	1.1448051	P14	Old	15	F
31	TRUE	0.7887798	P14	Old	15	F
32	TRUE	3.9823618	P14	Old	15	F
33	TRUE	0.6779107	P14	Old	15	F
34	TRUE	0.9119907	P14	Old	15	F
35	TRUE	0.8126829	P14	Old	15	F
36	TRUE	0.860701701	P14	Old	15	F
37	TRUE	1.7691572	P14	Old	15	F
38	TRUE	1.3466929	P14	Old	15	F
39	TRUE	2.1457497	P14	Old	15	F
40	TRUE	1.1201903	P14	Old	15	F
41	TRUE	0.82071	P14	Old	15	F
42	TRUE	0.6881596	P14	Old	15	F
43	TRUE	0.7927744	P14	Old	15	F
44	TRUE	0.7710403	P14	Old	15	F
45	TRUE	1.3373398	P14	Old	15	F
46	TRUE	1.583435001	P14	Old	15	F
47	TRUE	1.126975399	P14	Old	15	F
48	FALSE	0.8100059	P14	Old	15	F
49	TRUE	1.0817457	P14	Old	15	F
50	TRUE	0.6788066	P14	Old	15	F
1new	TRUE	2.2710619	P14	New	15	F
2new	TRUE	1.5537064	P14	New	15	F
3new	TRUE	0.8024171	P14	New	15	F
4new	TRUE	2.100824101	P14	New	15	F
5new	TRUE	0.976994799	P14	New	15	F
6new	TRUE	1.300281201	P14	New	15	F
7new	TRUE	1.2960068	P14	New	15	F
8new	TRUE	1.7834854	P14	New	15	F
9new	TRUE	0.7679566	P14	New	15	F
10new	TRUE	4.3248675	P14	New	15	F
11new	FALSE	2.343338501	P14	New	15	F
12new	TRUE	0.7269618	P14	New	15	F
13new	TRUE	0.8391594	P14	New	15	F
14new	TRUE	1.052146601	P14	New	15	F
15new	FALSE	2.8100593	P14	New	15	F
16new	TRUE	1.778241999	P14	New	15	F
17new	TRUE	0.8104033	P14	New	15	F
18new	TRUE	1.1223854	P14	New	15	F
19new	FALSE	1.385922099	P14	New	15	F
20new	TRUE	2.0486233	P14	New	15	F
21new	TRUE	0.7939714	P14	New	15	F
22new	TRUE	0.9009823	P14	New	15	F
23new	TRUE	1.6660029	P14	New	15	F
24new	TRUE	0.7987801	P14	New	15	F
25new	TRUE	0.777312499	P14	New	15	F
26new	FALSE	1.0225992	P14	New	15	F
27new	TRUE	3.7829135	P14	New	15	F
28new	TRUE	2.5000834	P14	New	15	F
29new	TRUE	1.0171562	P14	New	15	F
30new	FALSE	0.824884	P14	New	15	F
31new	TRUE	1.8897377	P14	New	15	F
32new	TRUE	2.182720699	P14	New	15	F
33new	FALSE	2.2187305	P14	New	15	F
34new	FALSE	1.4320956	P14	New	15	F
35new	TRUE	1.1259801	P14	New	15	F
36new	TRUE	1.245427299	P14	New	15	F
37new	TRUE	3.8614649	P14	New	15	F
38new	TRUE	2.1301168	P14	New	15	F
39new	TRUE	1.5054505	P14	New	15	F
40new	TRUE	1.7475174	P14	New	15	F
41new	TRUE	0.867162299	P14	New	15	F
42new	TRUE	1.9904131	P14	New	15	F
43new	TRUE	1.8483529	P14	New	15	F
44new	TRUE	1.1985937	P14	New	15	F
45new	TRUE	1.7681589	P14	New	15	F
46new	FALSE	0.712056301	P14	New	15	F
47new	TRUE	3.236976599	P14	New	15	F
48new	TRUE	0.9661531	P14	New	15	F
49new	TRUE	1.7761439	P14	New	15	F
50new	TRUE	3.8023375	P14	New	15	F
1	TRUE	0.7358759	P15	Old	16	F
2	TRUE	0.72999	P15	Old	16	F
3	TRUE	0.8794951	P15	Old	16	F
4	TRUE	0.81715	P15	Old	16	F
5	TRUE	0.7271256	P15	Old	16	F
6	TRUE	1.3949857	P15	Old	16	F
7	TRUE	0.8138368	P15	Old	16	F
8	TRUE	1.391976399	P15	Old	16	F
9	TRUE	0.8581235	P15	Old	16	F
10	TRUE	1.0671498	P15	Old	16	F
11	TRUE	0.782117399	P15	Old	16	F
12	TRUE	1.2493457	P15	Old	16	F
13	TRUE	0.7905341	P15	Old	16	F
14	TRUE	0.6919502	P15	Old	16	F
15	TRUE	0.8894949	P15	Old	16	F
16	TRUE	0.9635325	P15	Old	16	F
17	TRUE	0.716512999	P15	Old	16	F
18	TRUE	1.0784166	P15	Old	16	F
19	TRUE	0.7767983	P15	Old	16	F
20	TRUE	0.6350422	P15	Old	16	F
21	TRUE	0.8204292	P15	Old	16	F
22	TRUE	0.8218935	P15	Old	16	F
23	TRUE	1.3375116	P15	Old	16	F
24	TRUE	0.777117	P15	Old	16	F
25	TRUE	1.356454	P15	Old	16	F
26	TRUE	0.925086	P15	Old	16	F
27	TRUE	0.7727436	P15	Old	16	F
28	TRUE	1.3618467	P15	Old	16	F
29	TRUE	0.8457621	P15	Old	16	F
30	TRUE	0.8706207	P15	Old	16	F
31	TRUE	0.8519913	P15	Old	16	F
32	TRUE	1.337536001	P15	Old	16	F
33	TRUE	0.9937996	P15	Old	16	F
34	TRUE	0.693929899	P15	Old	16	F
35	TRUE	0.7698557	P15	Old	16	F
36	TRUE	0.7750825	P15	Old	16	F
37	TRUE	0.7180013	P15	Old	16	F
38	TRUE	1.4210849	P15	Old	16	F
39	TRUE	1.3367723	P15	Old	16	F
40	TRUE	1.2598337	P15	Old	16	F
41	TRUE	0.6706491	P15	Old	16	F
42	TRUE	1.0587836	P15	Old	16	F
43	TRUE	0.726405	P15	Old	16	F
44	TRUE	0.7576147	P15	Old	16	F
45	TRUE	0.7443006	P15	Old	16	F
46	TRUE	0.9308607	P15	Old	16	F
47	TRUE	0.6823366	P15	Old	16	F
48	TRUE	1.1087338	P15	Old	16	F
49	TRUE	0.9230211	P15	Old	16	F
50	TRUE	0.9479346	P15	Old	16	F
1new	TRUE	1.697595	P15	New	16	F
2new	TRUE	0.7705077	P15	New	16	F
3new	TRUE	1.377059299	P15	New	16	F
4new	TRUE	1.1328422	P15	New	16	F
5new	TRUE	0.991485099	P15	New	16	F
6new	TRUE	1.3085055	P15	New	16	F
7new	TRUE	1.247154799	P15	New	16	F
8new	TRUE	0.8712022	P15	New	16	F
9new	TRUE	0.9882656	P15	New	16	F
10new	TRUE	0.5395011	P15	New	16	F
11new	TRUE	0.923962	P15	New	16	F
12new	TRUE	0.8362041	P15	New	16	F
13new	TRUE	0.8611123	P15	New	16	F
14new	TRUE	0.892497701	P15	New	16	F
15new	TRUE	0.978913	P15	New	16	F
16new	TRUE	1.60167	P15	New	16	F
17new	TRUE	0.911778199	P15	New	16	F
18new	TRUE	0.827381	P15	New	16	F
19new	TRUE	1.5546006	P15	New	16	F
20new	TRUE	0.8077485	P15	New	16	F
21new	TRUE	0.7698522	P15	New	16	F
22new	TRUE	0.8936255	P15	New	16	F
23new	TRUE	0.8966886	P15	New	16	F
24new	TRUE	1.157567799	P15	New	16	F
25new	TRUE	1.1358615	P15	New	16	F
26new	TRUE	0.9268607	P15	New	16	F
27new	TRUE	1.0844542	P15	New	16	F
28new	TRUE	1.0229836	P15	New	16	F
29new	TRUE	2.0247713	P15	New	16	F
30new	FALSE	1.490271	P15	New	16	F
31new	TRUE	1.1113085	P15	New	16	F
32new	TRUE	2.4023142	P15	New	16	F
33new	TRUE	0.724533	P15	New	16	F
34new	TRUE	0.844936799	P15	New	16	F
35new	TRUE	0.8243348	P15	New	16	F
36new	TRUE	1.041574501	P15	New	16	F
37new	TRUE	0.8686474	P15	New	16	F
38new	TRUE	1.0898364	P15	New	16	F
39new	TRUE	1.214749601	P15	New	16	F
40new	TRUE	1.197461399	P15	New	16	F
41new	TRUE	1.0550113	P15	New	16	F
42new	TRUE	1.111014	P15	New	16	F
43new	TRUE	1.1856801	P15	New	16	F
44new	TRUE	0.868934399	P15	New	16	F
45new	TRUE	0.9550826	P15	New	16	F
46new	FALSE	2.5502466	P15	New	16	F
47new	FALSE	0.8629442	P15	New	16	F
48new	TRUE	0.8623778	P15	New	16	F
49new	TRUE	1.0259877	P15	New	16	F
50new	FALSE	1.8468085	P15	New	16	F
1	TRUE	0.7700274	P16	Old	11	F
2	TRUE	0.7600363	P16	Old	11	F
3	TRUE	0.8841763	P16	Old	11	F
4	FALSE	3.073469	P16	Old	11	F
5	FALSE	0.9706599	P16	Old	11	F
6	TRUE	1.666281301	P16	Old	11	F
7	TRUE	1.2538158	P16	Old	11	F
8	FALSE	1.8759244	P16	Old	11	F
9	TRUE	0.8140543	P16	Old	11	F
10	TRUE	1.4119744	P16	Old	11	F
11	TRUE	0.7384919	P16	Old	11	F
12	TRUE	0.9291862	P16	Old	11	F
13	TRUE	0.9072262	P16	Old	11	F
14	TRUE	0.763942	P16	Old	11	F
15	TRUE	4.3253043	P16	Old	11	F
16	TRUE	1.1482939	P16	Old	11	F
17	TRUE	0.728847099	P16	Old	11	F
18	FALSE	3.3748279	P16	Old	11	F
19	TRUE	0.984423201	P16	Old	11	F
20	TRUE	0.811864801	P16	Old	11	F
21	TRUE	0.647913	P16	Old	11	F
22	FALSE	1.2058448	P16	Old	11	F
23	TRUE	1.6989452	P16	Old	11	F
24	TRUE	0.9850235	P16	Old	11	F
25	TRUE	1.0712486	P16	Old	11	F
26	TRUE	0.7281553	P16	Old	11	F
27	TRUE	0.7170598	P16	Old	11	F
28	FALSE	1.0625545	P16	Old	11	F
29	TRUE	0.807409	P16	Old	11	F
30	TRUE	1.8748825	P16	Old	11	F
31	TRUE	0.6676022	P16	Old	11	F
32	TRUE	0.973218899	P16	Old	11	F
33	TRUE	0.9487111	P16	Old	11	F
34	TRUE	0.8868853	P16	Old	11	F
35	TRUE	0.9868208	P16	Old	11	F
36	FALSE	2.443311	P16	Old	11	F
37	TRUE	0.6650756	P16	Old	11	F
38	TRUE	0.8972721	P16	Old	11	F
39	TRUE	0.8285375	P16	Old	11	F
40	TRUE	1.3311342	P16	Old	11	F
41	TRUE	0.655180001	P16	Old	11	F
42	TRUE	0.7869309	P16	Old	11	F
43	TRUE	1.0497833	P16	Old	11	F
44	TRUE	1.574307	P16	Old	11	F
45	TRUE	0.6527233	P16	Old	11	F
46	TRUE	0.904514099	P16	Old	11	F
47	TRUE	0.6507824	P16	Old	11	F
48	TRUE	1.2847745	P16	Old	11	F
49	TRUE	0.6953176	P16	Old	11	F
50	TRUE	0.8475548	P16	Old	11	F
1new	TRUE	1.0975971	P16	New	11	F
2new	FALSE	1.4083398	P16	New	11	F
3new	TRUE	4.2603689	P16	New	11	F
4new	TRUE	0.791190701	P16	New	11	F
5new	TRUE	0.7246518	P16	New	11	F
6new	TRUE	0.8317114	P16	New	11	F
7new	TRUE	0.8055147	P16	New	11	F
8new	TRUE	0.8980635	P16	New	11	F
9new	TRUE	0.7069424	P16	New	11	F
10new	FALSE	1.8040963	P16	New	11	F
11new	TRUE	2.1232837	P16	New	11	F
12new	TRUE	1.0176538	P16	New	11	F
13new	TRUE	0.809937499	P16	New	11	F
14new	FALSE	1.2252996	P16	New	11	F
15new	TRUE	1.8238042	P16	New	11	F
16new	TRUE	3.7558648	P16	New	11	F
17new	TRUE	0.704217901	P16	New	11	F
18new	TRUE	0.9678501	P16	New	11	F
19new	TRUE	2.1044211	P16	New	11	F
20new	TRUE	1.0894023	P16	New	11	F
21new	TRUE	0.740457	P16	New	11	F
22new	TRUE	0.960593199	P16	New	11	F
23new	TRUE	1.621981599	P16	New	11	F
24new	TRUE	0.8527866	P16	New	11	F
25new	TRUE	0.7104498	P16	New	11	F
26new	TRUE	1.906706301	P16	New	11	F
27new	TRUE	1.476028	P16	New	11	F
28new	TRUE	0.935255201	P16	New	11	F
29new	TRUE	2.184102899	P16	New	11	F
30new	TRUE	1.2285082	P16	New	11	F
31new	TRUE	0.9315528	P16	New	11	F
32new	TRUE	0.9994633	P16	New	11	F
33new	TRUE	0.991746999	P16	New	11	F
34new	FALSE	3.1016931	P16	New	11	F
35new	TRUE	0.836393701	P16	New	11	F
36new	TRUE	2.6973398	P16	New	11	F
37new	TRUE	1.1017093	P16	New	11	F
38new	TRUE	1.1474472	P16	New	11	F
39new	TRUE	0.6669531	P16	New	11	F
40new	TRUE	1.951272001	P16	New	11	F
41new	TRUE	1.2640795	P16	New	11	F
42new	TRUE	2.2601505	P16	New	11	F
43new	TRUE	2.3728107	P16	New	11	F
44new	TRUE	1.457394	P16	New	11	F
45new	TRUE	0.7895199	P16	New	11	F
46new	FALSE	0.656194001	P16	New	11	F
47new	FALSE	2.9861212	P16	New	11	F
48new	TRUE	1.1939952	P16	New	11	F
49new	TRUE	1.155218801	P16	New	11	F
50new	TRUE	2.9331796	P16	New	11	F
1	FALSE	0.7657099	P17	Old	14	F
2	TRUE	0.759206301	P17	Old	14	F
3	TRUE	0.800456099	P17	Old	14	F
4	FALSE	1.3106054	P17	Old	14	F
5	TRUE	0.7819425	P17	Old	14	F
6	TRUE	1.0450289	P17	Old	14	F
7	TRUE	0.661866999	P17	Old	14	F
8	TRUE	0.8158069	P17	Old	14	F
9	TRUE	0.868923	P17	Old	14	F
10	TRUE	0.8889937	P17	Old	14	F
11	TRUE	0.730760801	P17	Old	14	F
12	TRUE	0.771816401	P17	Old	14	F
13	TRUE	1.2324692	P17	Old	14	F
14	TRUE	1.042588999	P17	Old	14	F
15	TRUE	1.2970265	P17	Old	14	F
16	TRUE	0.7547931	P17	Old	14	F
17	TRUE	0.9856634	P17	Old	14	F
18	FALSE	1.504224899	P17	Old	14	F
19	FALSE	1.2186741	P17	Old	14	F
20	TRUE	0.738176599	P17	Old	14	F
21	TRUE	0.7366356	P17	Old	14	F
22	TRUE	0.893691801	P17	Old	14	F
23	TRUE	0.8604109	P17	Old	14	F
24	FALSE	0.7614576	P17	Old	14	F
25	FALSE	1.6980052	P17	Old	14	F
26	TRUE	0.719483	P17	Old	14	F
27	TRUE	0.8733434	P17	Old	14	F
28	TRUE	1.0184842	P17	Old	14	F
29	TRUE	0.7654535	P17	Old	14	F
30	TRUE	1.3837281	P17	Old	14	F
31	TRUE	0.6570245	P17	Old	14	F
32	FALSE	1.0022759	P17	Old	14	F
33	FALSE	1.1109907	P17	Old	14	F
34	TRUE	0.795294099	P17	Old	14	F
35	TRUE	0.8193881	P17	Old	14	F
36	TRUE	0.715682601	P17	Old	14	F
37	TRUE	0.8576423	P17	Old	14	F
38	TRUE	0.71309	P17	Old	14	F
39	FALSE	1.4046672	P17	Old	14	F
40	TRUE	1.2365651	P17	Old	14	F
41	TRUE	0.6572027	P17	Old	14	F
42	TRUE	2.2637457	P17	Old	14	F
43	TRUE	0.8856816	P17	Old	14	F
44	TRUE	0.5971567	P17	Old	14	F
45	TRUE	1.2076916	P17	Old	14	F
46	TRUE	1.9838399	P17	Old	14	F
47	TRUE	0.776673201	P17	Old	14	F
48	TRUE	1.0547826	P17	Old	14	F
49	TRUE	1.0409562	P17	Old	14	F
50	TRUE	1.309367999	P17	Old	14	F
1new	TRUE	0.863300299	P17	New	14	F
2new	TRUE	0.9650161	P17	New	14	F
3new	TRUE	0.7844819	P17	New	14	F
4new	TRUE	0.9489079	P17	New	14	F
5new	TRUE	1.610866	P17	New	14	F
6new	FALSE	1.6223165	P17	New	14	F
7new	TRUE	1.1911212	P17	New	14	F
8new	TRUE	1.165965	P17	New	14	F
9new	TRUE	0.7318181	P17	New	14	F
10new	TRUE	0.9139013	P17	New	14	F
11new	TRUE	1.0592135	P17	New	14	F
12new	FALSE	1.111769199	P17	New	14	F
13new	TRUE	0.833171801	P17	New	14	F
14new	TRUE	0.912145199	P17	New	14	F
15new	TRUE	1.0573107	P17	New	14	F
16new	FALSE	1.4219572	P17	New	14	F
17new	TRUE	0.7854909	P17	New	14	F
18new	TRUE	0.9310497	P17	New	14	F
19new	TRUE	0.9768529	P17	New	14	F
20new	FALSE	2.7016549	P17	New	14	F
21new	TRUE	0.8001282	P17	New	14	F
22new	TRUE	0.7524541	P17	New	14	F
23new	TRUE	0.9032422	P17	New	14	F
24new	TRUE	0.8459974	P17	New	14	F
25new	TRUE	0.7680898	P17	New	14	F
26new	FALSE	0.920953601	P17	New	14	F
27new	FALSE	1.5430372	P17	New	14	F
28new	TRUE	0.900541401	P17	New	14	F
29new	TRUE	1.4052334	P17	New	14	F
30new	TRUE	1.348175799	P17	New	14	F
31new	TRUE	0.9882217	P17	New	14	F
32new	FALSE	0.793118601	P17	New	14	F
33new	TRUE	0.9471208	P17	New	14	F
34new	TRUE	1.0834856	P17	New	14	F
35new	TRUE	0.9562658	P17	New	14	F
36new	TRUE	1.0444984	P17	New	14	F
37new	TRUE	1.0533853	P17	New	14	F
38new	TRUE	0.804545499	P17	New	14	F
39new	TRUE	0.882768599	P17	New	14	F
40new	FALSE	1.0518135	P17	New	14	F
41new	TRUE	0.975196999	P17	New	14	F
42new	TRUE	1.0194823	P17	New	14	F
43new	TRUE	1.2467235	P17	New	14	F
44new	TRUE	0.8041376	P17	New	14	F
45new	TRUE	1.0202764	P17	New	14	F
46new	FALSE	1.0887126	P17	New	14	F
47new	TRUE	1.3161197	P17	New	14	F
48new	TRUE	0.6983359	P17	New	14	F
49new	TRUE	1.0075643	P17	New	14	F
50new	TRUE	1.0621953	P17	New	14	F
1	TRUE	1.975602	P18	Old	29	F
2	TRUE	1.1245838	P18	Old	29	F
3	FALSE	0.929582	P18	Old	29	F
4	TRUE	0.9204688	P18	Old	29	F
5	TRUE	2.1273826	P18	Old	29	F
6	TRUE	0.8158725	P18	Old	29	F
7	TRUE	0.8403196	P18	Old	29	F
8	FALSE	0.9501578	P18	Old	29	F
9	TRUE	0.815018199	P18	Old	29	F
10	TRUE	0.7965459	P18	Old	29	F
11	TRUE	0.7519327	P18	Old	29	F
12	TRUE	1.0212226	P18	Old	29	F
13	FALSE	0.9807762	P18	Old	29	F
14	TRUE	0.874296101	P18	Old	29	F
15	FALSE	3.0160245	P18	Old	29	F
16	TRUE	0.8081762	P18	Old	29	F
17	TRUE	1.4575648	P18	Old	29	F
18	TRUE	3.759309	P18	Old	29	F
19	FALSE	2.3877316	P18	Old	29	F
20	TRUE	0.9867099	P18	Old	29	F
21	TRUE	1.0340491	P18	Old	29	F
22	FALSE	0.9225388	P18	Old	29	F
23	FALSE	0.946023599	P18	Old	29	F
24	FALSE	0.7640513	P18	Old	29	F
25	TRUE	2.0636057	P18	Old	29	F
26	FALSE	3.273688801	P18	Old	29	F
27	FALSE	1.5786384	P18	Old	29	F
28	TRUE	0.951046701	P18	Old	29	F
29	FALSE	1.4830058	P18	Old	29	F
30	TRUE	2.133481801	P18	Old	29	F
31	FALSE	1.6355897	P18	Old	29	F
32	FALSE	1.9857798	P18	Old	29	F
33	TRUE	3.274635701	P18	Old	29	F
34	TRUE	1.666312899	P18	Old	29	F
35	FALSE	0.872276801	P18	Old	29	F
36	TRUE	0.9997408	P18	Old	29	F
37	TRUE	0.797068399	P18	Old	29	F
38	TRUE	1.1151166	P18	Old	29	F
39	TRUE	1.1285668	P18	Old	29	F
40	FALSE	1.4771643	P18	Old	29	F
41	TRUE	1.1135732	P18	Old	29	F
42	TRUE	1.582246699	P18	Old	29	F
43	FALSE	1.756858599	P18	Old	29	F
44	TRUE	1.115672399	P18	Old	29	F
45	FALSE	2.704972601	P18	Old	29	F
46	TRUE	1.8299231	P18	Old	29	F
47	TRUE	0.9274611	P18	Old	29	F
48	TRUE	1.0453556	P18	Old	29	F
49	TRUE	0.9551682	P18	Old	29	F
50	TRUE	1.8181935	P18	Old	29	F
1new	TRUE	0.874147	P18	New	29	F
2new	TRUE	1.0708717	P18	New	29	F
3new	TRUE	0.7665106	P18	New	29	F
4new	TRUE	1.7281303	P18	New	29	F
5new	TRUE	1.0092793	P18	New	29	F
6new	TRUE	0.8975099	P18	New	29	F
7new	TRUE	1.048857599	P18	New	29	F
8new	TRUE	0.638880201	P18	New	29	F
9new	TRUE	0.6688586	P18	New	29	F
10new	TRUE	0.731251501	P18	New	29	F
11new	TRUE	3.7705539	P18	New	29	F
12new	TRUE	0.9380437	P18	New	29	F
13new	TRUE	0.889109099	P18	New	29	F
14new	TRUE	1.1549901	P18	New	29	F
15new	TRUE	2.3502832	P18	New	29	F
16new	TRUE	1.8977694	P18	New	29	F
17new	TRUE	1.909563901	P18	New	29	F
18new	TRUE	1.42448	P18	New	29	F
19new	FALSE	3.3572535	P18	New	29	F
20new	TRUE	1.8520795	P18	New	29	F
21new	TRUE	0.8930732	P18	New	29	F
22new	TRUE	1.5059437	P18	New	29	F
23new	TRUE	0.8688566	P18	New	29	F
24new	TRUE	0.727125101	P18	New	29	F
25new	TRUE	0.963240799	P18	New	29	F
26new	TRUE	2.3361071	P18	New	29	F
27new	TRUE	2.1445637	P18	New	29	F
28new	TRUE	1.0557994	P18	New	29	F
29new	TRUE	2.7478983	P18	New	29	F
30new	FALSE	3.2760655	P18	New	29	F
31new	TRUE	1.0560056	P18	New	29	F
32new	TRUE	0.949780299	P18	New	29	F
33new	FALSE	4.0556904	P18	New	29	F
34new	TRUE	2.7531635	P18	New	29	F
35new	TRUE	0.740379401	P18	New	29	F
36new	TRUE	1.5585632	P18	New	29	F
37new	TRUE	0.6959045	P18	New	29	F
38new	TRUE	4.2775081	P18	New	29	F
39new	TRUE	2.3969755	P18	New	29	F
40new	TRUE	6.654763	P18	New	29	F
41new	TRUE	2.196502901	P18	New	29	F
42new	TRUE	2.614412799	P18	New	29	F
43new	TRUE	1.3719034	P18	New	29	F
44new	TRUE	1.008665401	P18	New	29	F
45new	TRUE	1.0559021	P18	New	29	F
46new	FALSE	0.8544851	P18	New	29	F
47new	TRUE	1.9393924	P18	New	29	F
48new	TRUE	0.683175299	P18	New	29	F
49new	TRUE	1.1990415	P18	New	29	F
50new	TRUE	6.9245347	P18	New	29	F
1	TRUE	0.6209156	P19	Old	12	F
2	TRUE	0.6694114	P19	Old	12	F
3	TRUE	1.2190079	P19	Old	12	F
4	TRUE	0.7661312	P19	Old	12	F
5	TRUE	0.8642966	P19	Old	12	F
6	TRUE	1.4202755	P19	Old	12	F
7	TRUE	1.110167201	P19	Old	12	F
8	TRUE	1.0800159	P19	Old	12	F
9	TRUE	0.729013	P19	Old	12	F
10	FALSE	0.9183931	P19	Old	12	F
11	TRUE	1.0352607	P19	Old	12	F
12	FALSE	1.4065044	P19	Old	12	F
13	TRUE	0.6130434	P19	Old	12	F
14	TRUE	0.6820329	P19	Old	12	F
15	TRUE	0.6438039	P19	Old	12	F
16	TRUE	2.2405351	P19	Old	12	F
17	TRUE	0.6067251	P19	Old	12	F
18	TRUE	0.890912401	P19	Old	12	F
19	TRUE	0.904988601	P19	Old	12	F
20	TRUE	0.7272229	P19	Old	12	F
21	TRUE	0.564428	P19	Old	12	F
22	TRUE	0.7144859	P19	Old	12	F
23	TRUE	1.7796666	P19	Old	12	F
24	TRUE	0.6182911	P19	Old	12	F
25	TRUE	0.7696758	P19	Old	12	F
26	TRUE	1.2545032	P19	Old	12	F
27	TRUE	1.0420322	P19	Old	12	F
28	TRUE	2.348956901	P19	Old	12	F
29	TRUE	1.0523117	P19	Old	12	F
30	TRUE	1.134089099	P19	Old	12	F
31	TRUE	0.823091799	P19	Old	12	F
32	TRUE	2.7169121	P19	Old	12	F
33	TRUE	1.4264261	P19	Old	12	F
34	TRUE	0.7776322	P19	Old	12	F
35	TRUE	0.8197961	P19	Old	12	F
36	TRUE	0.642774	P19	Old	12	F
37	TRUE	0.7036218	P19	Old	12	F
38	FALSE	2.612077201	P19	Old	12	F
39	TRUE	0.763454	P19	Old	12	F
40	TRUE	1.0371578	P19	Old	12	F
41	TRUE	0.7507242	P19	Old	12	F
42	TRUE	0.6432377	P19	Old	12	F
43	TRUE	1.6783319	P19	Old	12	F
44	TRUE	0.8616187	P19	Old	12	F
45	TRUE	1.5929143	P19	Old	12	F
46	TRUE	0.602242799	P19	Old	12	F
47	TRUE	0.643890901	P19	Old	12	F
48	TRUE	0.6669362	P19	Old	12	F
49	TRUE	1.179014	P19	Old	12	F
50	FALSE	0.8661249	P19	Old	12	F
1new	TRUE	0.8773769	P19	New	12	F
2new	TRUE	0.6686145	P19	New	12	F
3new	TRUE	1.8420658	P19	New	12	F
4new	TRUE	0.654746	P19	New	12	F
5new	TRUE	0.8221819	P19	New	12	F
6new	TRUE	1.1432309	P19	New	12	F
7new	TRUE	0.81016	P19	New	12	F
8new	TRUE	1.0170154	P19	New	12	F
9new	TRUE	0.9886678	P19	New	12	F
10new	TRUE	0.9367717	P19	New	12	F
11new	TRUE	1.0104322	P19	New	12	F
12new	TRUE	1.3014127	P19	New	12	F
13new	TRUE	0.9798567	P19	New	12	F
14new	TRUE	0.8315872	P19	New	12	F
15new	FALSE	1.2130092	P19	New	12	F
16new	TRUE	0.7174344	P19	New	12	F
17new	FALSE	0.945874	P19	New	12	F
18new	FALSE	0.911299801	P19	New	12	F
19new	TRUE	1.2271995	P19	New	12	F
20new	TRUE	1.3769119	P19	New	12	F
21new	TRUE	0.997409699	P19	New	12	F
22new	TRUE	0.7651114	P19	New	12	F
23new	FALSE	0.8075916	P19	New	12	F
24new	TRUE	0.8190201	P19	New	12	F
25new	FALSE	1.0254251	P19	New	12	F
26new	TRUE	1.1119789	P19	New	12	F
27new	FALSE	0.9100413	P19	New	12	F
28new	TRUE	1.0486906	P19	New	12	F
29new	TRUE	3.387160201	P19	New	12	F
30new	TRUE	0.8687236	P19	New	12	F
31new	TRUE	0.7925375	P19	New	12	F
32new	FALSE	1.023958201	P19	New	12	F
33new	TRUE	3.2158905	P19	New	12	F
34new	TRUE	1.0533032	P19	New	12	F
35new	TRUE	1.1878447	P19	New	12	F
36new	TRUE	0.959788499	P19	New	12	F
37new	FALSE	1.2970345	P19	New	12	F
38new	TRUE	1.2003754	P19	New	12	F
39new	TRUE	0.7208975	P19	New	12	F
40new	TRUE	1.1538286	P19	New	12	F
41new	TRUE	0.968569799	P19	New	12	F
42new	TRUE	0.8175565	P19	New	12	F
43new	TRUE	0.7107965	P19	New	12	F
44new	TRUE	0.942350999	P19	New	12	F
45new	TRUE	0.6682211	P19	New	12	F
46new	TRUE	0.8337317	P19	New	12	F
47new	FALSE	1.5864143	P19	New	12	F
48new	TRUE	1.2454453	P19	New	12	F
49new	TRUE	0.9228904	P19	New	12	F
50new	TRUE	0.879303399	P19	New	12	F
1	TRUE	0.752427801	P20	Old	10	F
2	TRUE	0.7454364	P20	Old	10	F
3	TRUE	0.8706624	P20	Old	10	F
4	TRUE	0.7644031	P20	Old	10	F
5	TRUE	0.7979541	P20	Old	10	F
6	TRUE	0.8841599	P20	Old	10	F
7	TRUE	0.6040171	P20	Old	10	F
8	TRUE	0.793033401	P20	Old	10	F
9	TRUE	0.7987067	P20	Old	10	F
10	TRUE	0.8819472	P20	Old	10	F
11	TRUE	0.884665901	P20	Old	10	F
12	TRUE	0.634993399	P20	Old	10	F
13	TRUE	0.5934831	P20	Old	10	F
14	TRUE	0.6443389	P20	Old	10	F
15	TRUE	0.7533165	P20	Old	10	F
16	TRUE	0.5317844	P20	Old	10	F
17	TRUE	0.9722825	P20	Old	10	F
18	TRUE	0.6250153	P20	Old	10	F
19	TRUE	0.630733	P20	Old	10	F
20	TRUE	0.6065075	P20	Old	10	F
21	TRUE	0.8225296	P20	Old	10	F
22	TRUE	0.7251122	P20	Old	10	F
23	TRUE	1.236786899	P20	Old	10	F
24	TRUE	0.5510274	P20	Old	10	F
25	TRUE	0.6430618	P20	Old	10	F
26	TRUE	0.566102399	P20	Old	10	F
27	TRUE	0.5690354	P20	Old	10	F
28	TRUE	0.7129327	P20	Old	10	F
29	TRUE	0.8510398	P20	Old	10	F
30	TRUE	2.3300405	P20	Old	10	F
31	TRUE	0.7621352	P20	Old	10	F
32	TRUE	0.7996439	P20	Old	10	F
33	FALSE	0.9062541	P20	Old	10	F
34	TRUE	1.1907561	P20	Old	10	F
35	TRUE	0.913807	P20	Old	10	F
36	TRUE	0.6388399	P20	Old	10	F
37	TRUE	0.5754455	P20	Old	10	F
38	TRUE	0.9580647	P20	Old	10	F
39	TRUE	1.0851417	P20	Old	10	F
40	TRUE	0.628412	P20	Old	10	F
41	TRUE	0.6548215	P20	Old	10	F
42	TRUE	0.6371392	P20	Old	10	F
43	TRUE	0.9937243	P20	Old	10	F
44	TRUE	0.6664354	P20	Old	10	F
45	TRUE	0.576570501	P20	Old	10	F
46	TRUE	0.663068401	P20	Old	10	F
47	TRUE	0.579495	P20	Old	10	F
48	TRUE	0.9623236	P20	Old	10	F
49	FALSE	0.5602653	P20	Old	10	F
50	TRUE	1.120025899	P20	Old	10	F
1new	TRUE	0.6868774	P20	New	10	F
2new	TRUE	0.8711605	P20	New	10	F
3new	TRUE	0.704639601	P20	New	10	F
4new	TRUE	1.1742323	P20	New	10	F
5new	TRUE	0.873615201	P20	New	10	F
6new	TRUE	0.9017751	P20	New	10	F
7new	TRUE	0.9498971	P20	New	10	F
8new	TRUE	1.060582301	P20	New	10	F
9new	TRUE	0.7169281	P20	New	10	F
10new	FALSE	0.938312801	P20	New	10	F
11new	FALSE	0.552139401	P20	New	10	F
12new	TRUE	0.752836401	P20	New	10	F
13new	TRUE	0.825282	P20	New	10	F
14new	TRUE	0.7957477	P20	New	10	F
15new	FALSE	0.7279599	P20	New	10	F
16new	FALSE	0.6012249	P20	New	10	F
17new	FALSE	1.4303444	P20	New	10	F
18new	TRUE	1.2137335	P20	New	10	F
19new	TRUE	2.5947848	P20	New	10	F
20new	FALSE	1.1900413	P20	New	10	F
21new	TRUE	1.2199084	P20	New	10	F
22new	TRUE	1.0025133	P20	New	10	F
23new	TRUE	0.7459452	P20	New	10	F
24new	TRUE	0.6066164	P20	New	10	F
25new	TRUE	0.6357765	P20	New	10	F
26new	FALSE	1.1629295	P20	New	10	F
27new	FALSE	1.4051866	P20	New	10	F
28new	TRUE	0.9136741	P20	New	10	F
29new	FALSE	1.0674577	P20	New	10	F
30new	FALSE	0.6184458	P20	New	10	F
31new	TRUE	0.6361307	P20	New	10	F
32new	FALSE	0.8968329	P20	New	10	F
33new	TRUE	0.619059499	P20	New	10	F
34new	TRUE	0.7824515	P20	New	10	F
35new	TRUE	0.8267947	P20	New	10	F
36new	TRUE	0.8182512	P20	New	10	F
37new	TRUE	0.767061899	P20	New	10	F
38new	TRUE	1.052246599	P20	New	10	F
39new	TRUE	0.7288421	P20	New	10	F
40new	FALSE	0.6407606	P20	New	10	F
41new	FALSE	0.6524211	P20	New	10	F
42new	TRUE	0.7221865	P20	New	10	F
43new	TRUE	1.0063374	P20	New	10	F
44new	TRUE	0.949991301	P20	New	10	F
45new	TRUE	0.9737811	P20	New	10	F
46new	FALSE	0.782664999	P20	New	10	F
47new	FALSE	1.4159535	P20	New	10	F
48new	TRUE	0.627506699	P20	New	10	F
49new	FALSE	1.3657841	P20	New	10	F
[truncated: 2,601 more rows]
